# Supplementary material for: Functional regulation of an ancestral RAG transposon ProtoRAG by a trans-acting factor YY1 in lancelet
Source: Nat Commun. 2020 Sep 9;11:4515. doi: 10.1038/s41467-020-18261-7 (PMC7481187; doi:10.1038/s41467-020-18261-7)
Supplement: Supplementary file 5 — Supplementary Data 1 [file 41467_2020_18261_MOESM5_ESM.xlsx]

## Sheet: Suppl. Data 1
	Supplementary Data 1: Trans factors on binding to core cis elements of ProtoRAG TIRs by JASPAR prediction.
	Part1: 382 putative sites were predicted with these settings (80%) in sequence named pGL-R1-6r.
	Model ID	Model name	Score	Relative score	Start	End	Strand	predicted site sequence
	MA0095.2	YY1	18.251	0.989681433289267	32	43	-1	CAAGATGGCCGC
	MA0603.1	Arntl	14.099	0.993250387586794	56	65	-1	GGTCACGTGT
	MA0093.2	USF1	14.025	0.957461020667612	55	65	1	CACACGTGACC
	MA0793.1	POU6F2	13.627	0.966534448598213	42	51	1	TGCTCATTAA
	MA0608.1	Creb3l2	12.935	0.961823119119338	56	64	-1	GTCACGTGT
	MA0617.1	Id2	12.924	0.98286261166776	56	63	1	ACACGTGA
	MA0622.1	Mlxip	12.844	0.986070244263515	56	63	-1	TCACGTGT
	MA0464.2	BHLHE40	12.685	0.958877303378548	55	64	1	CACACGTGAC
	MA0526.1	USF2	12.562	0.943211683269641	55	65	1	CACACGTGACC
	MA0649.1	HEY2	12.462	0.94089010425071	55	64	-1	GTCACGTGTG
	MA0831.1	TFE3	12.225	0.959382531494458	55	64	1	CACACGTGAC
	MA0823.1	HEY1	12.219	0.935454364624648	55	64	1	CACACGTGAC
	MA0620.1	Mitf	11.913	0.979434247888814	56	65	-1	GGTCACGTGT
	MA0692.1	TFEB	11.768	0.941213392388696	55	64	1	CACACGTGAC
	MA0058.3	MAX	11.723	0.951154011961909	55	64	1	CACACGTGAC
	MA0914.1	ISL2	11.674	0.999993138138582	48	55	-1	GCACTTAA
	MA0825.1	MNT	11.461	0.951085991233475	55	64	1	CACACGTGAC
	MA0829.1	Srebf1(var.2)	11.312	0.908681454719288	55	64	1	CACACGTGAC
	MA0674.1	NKX6-1	11.226	0.981008271545369	44	51	1	CTCATTAA
	MA0828.1	SREBF2(var.2)	11.191	0.910694637736779	55	64	1	CACACGTGAC
	MA0122.2	NKX3-2	11.154	0.951216270069468	48	56	-1	TGCACTTAA
	MA0710.1	NOTO	11.135	0.967024643616676	43	52	1	GCTCATTAAG
	MA0896.1	Hmx1	10.992	0.8326932888609	43	59	-1	GTGTGCACTTAATGAGC
	MA0799.1	RFX4	10.864	0.876814620586151	59	74	-1	AGTTACCCTGGTCACG
	MA0124.2	Nkx3-1	10.641	0.929111071896459	48	56	-1	TGCACTTAA
	MA0612.1	EMX1	10.592	0.960727842700215	43	52	-1	CTTAATGAGC
	MA0700.1	LHX2	10.445	0.940531990293159	43	52	1	GCTCATTAAG
	MA0664.1	MLXIPL	10.439	0.898024482530775	55	64	-1	GTCACGTGTG
	MA0618.1	LBX1	10.417	0.945435259358485	44	51	-1	TTAATGAG
	MA0661.1	MEOX1	10.370	0.940654730659759	43	52	1	GCTCATTAAG
	MA0004.1	Arnt	10.351	0.999997274643696	57	62	-1	CACGTG
	MA0004.1	Arnt	10.351	0.999997274643696	57	62	1	CACGTG
	MA0626.1	Npas2	10.310	0.928284982153583	55	64	-1	GTCACGTGTG
	MA0871.1	TFEC	10.283	0.92298789666647	55	64	1	CACACGTGAC
	MA0675.1	NKX6-2	10.257	0.984031417663785	44	51	1	CTCATTAA
	MA0509.1	Rfx1	10.178	0.848062934109688	60	73	1	GTGACCAGGGTAAC
	MA0132.2	PDX1	10.156	0.967691075567352	44	51	1	CTCATTAA
	MA0510.2	RFX5	10.091	0.834736420848673	59	74	-1	AGTTACCCTGGTCACG
	MA0903.1	HOXB3	9.811	0.962857183063641	43	52	1	GCTCATTAAG
	MA0616.1	Hes2	9.700	0.875359464499134	51	63	1	AGTGCACACGTGA
	MA0900.1	HOXA2	9.595	0.947915222979868	43	52	1	GCTCATTAAG
	MA0888.1	EVX2	9.506	0.941576097449313	43	52	1	GCTCATTAAG
	MA0636.1	BHLHE41	9.469	0.893076274734359	55	64	1	CACACGTGAC
	MA0876.1	BSX	9.467	0.967534073700393	44	51	1	CTCATTAA
	MA0902.1	HOXB2	9.460	0.957723079944171	43	52	1	GCTCATTAAG
	MA0706.1	MEOX2	9.430	0.931824139767801	43	52	1	GCTCATTAAG
	MA0886.1	EMX2	9.356	0.928868207651508	43	52	1	GCTCATTAAG
	MA0617.1	Id2	9.343	0.908542516273097	56	63	-1	TCACGTGT
	MA0622.1	Mlxip	9.320	0.912058420208587	56	63	1	ACACGTGA
	MA0464.2	BHLHE40	9.257	0.901928826608813	55	64	-1	GTCACGTGTG
	MA0664.1	MLXIPL	9.257	0.874643636995707	55	64	1	CACACGTGAC
	MA0887.1	EVX1	9.105	0.932124966120538	43	52	1	GCTCATTAAG
	MA0893.1	GSX2	9.027	0.929822535964757	43	52	1	GCTCATTAAG
	MA0673.1	NKX2-8	9.015	0.935896735589174	47	55	-1	GCACTTAAT
	MA0672.1	NKX2-3	9.007	0.915480849013673	47	56	-1	TGCACTTAAT
	MA0886.1	EMX2	8.964	0.922239024374091	43	52	-1	CTTAATGAGC
	MA0616.1	Hes2	8.933	0.857013411570252	13	25	-1	TATGCACACGTAA
	MA0510.2	RFX5	8.920	0.82236807174832	59	74	1	CGTGACCAGGGTAACT
	MA0707.1	MNX1	8.916	0.91545103531554	43	52	1	GCTCATTAAG
	MA0723.1	VAX2	8.896	0.932155919992485	44	51	-1	TTAATGAG
	MA0626.1	Npas2	8.881	0.898877244797651	55	64	1	CACACGTGAC
	MA0063.1	Nkx2-5	8.859	0.981552827782303	48	54	1	TTAAGTG
	MA0058.3	MAX	8.855	0.898799033488393	55	64	-1	GTCACGTGTG
	MA0905.1	HOXC10	8.826	0.907370411255804	44	53	1	CTCATTAAGT
	MA0259.1	ARNT::HIF1A	8.802	0.928490548253132	56	63	1	ACACGTGA
	MA0823.1	HEY1	8.799	0.873627819098279	55	64	-1	GTCACGTGTG
	MA0799.1	RFX4	8.779	0.854487980014289	59	74	1	CGTGACCAGGGTAACT
	MA0892.1	GSX1	8.734	0.931964790093662	43	52	1	GCTCATTAAG
	MA1099.1	Hes1	8.710	0.920597449987896	55	64	1	CACACGTGAC
	MA0704.1	Lhx4	8.678	0.925987953969889	44	51	1	CTCATTAA
	MA0722.1	VAX1	8.571	0.926195592401831	44	51	-1	TTAATGAG
	MA0603.1	Arntl	8.497	0.865916499432779	54	63	1	GCACACGTGA
	MA0907.1	HOXC13	8.414	0.84999709912003	43	53	1	GCTCATTAAGT
	MA0831.1	TFE3	8.390	0.886630070668392	55	64	-1	GTCACGTGTG
	MA0701.1	LHX9	8.386	0.93318650176373	44	51	1	CTCATTAA
	MA0871.1	TFEC	8.386	0.877215434911053	55	64	-1	GTCACGTGTG
	MA0829.1	Srebf1(var.2)	8.375	0.864559057615142	55	64	-1	GTCACGTGTG
	MA0825.1	MNT	8.320	0.882484950128311	55	64	-1	GTCACGTGTG
	MA0109.1	HLTF	8.309	0.974060045139909	21	30	-1	GACCTTATGC
	MA0509.1	Rfx1	8.211	0.821814666403532	60	73	-1	GTTACCCTGGTCAC
	MA0875.1	BARX1	8.155	0.934041244853058	44	51	1	CTCATTAA
	MA0798.1	RFX3	8.141	0.846198485597844	59	74	-1	AGTTACCCTGGTCACG
	MA0911.1	Hoxa11	8.135	0.855337658364237	43	54	1	GCTCATTAAGTG
	MA0723.1	VAX2	8.064	0.910161404306953	44	51	1	CTCATTAA
	MA0692.1	TFEB	8.060	0.877594944375629	55	64	-1	GTCACGTGTG
	MA0628.1	POU6F1	7.994	0.852401319617552	43	52	-1	CTTAATGAGC
	MA0628.1	POU6F1	7.994	0.852401319617552	43	52	1	GCTCATTAAG
	MA0748.1	YY2	7.958	0.827813675240179	31	41	1	GGCGGCCATCT
	MA0642.1	EN2	7.946	0.899654927748169	43	52	-1	CTTAATGAGC
	MA0738.1	HIC2	7.941	0.906085682042485	16	24	-1	ATGCACACG
	MA0636.1	BHLHE41	7.934	0.872441774507126	55	64	-1	GTCACGTGTG
	MA0663.1	MLX	7.929	0.842286852565886	55	64	-1	GTCACGTGTG
	MA0699.1	LBX2	7.910	0.89145714517332	43	52	1	GCTCATTAAG
	MA0125.1	Nobox	7.906	0.885990206299468	43	50	-1	TAATGAGC
	MA0606.1	NFAT5	7.878	0.87062967042409	4	13	-1	AGTTTTCATA
	MA0067.1	Pax2	7.832	0.951549724191785	58	65	-1	GGTCACGT
	MA0738.1	HIC2	7.753	0.901900161054282	52	60	1	GTGCACACG
	MA0642.1	EN2	7.748	0.895364142570504	43	52	1	GCTCATTAAG
	MA1099.1	Hes1	7.745	0.887955206056257	55	64	-1	GTCACGTGTG
	MA0819.1	CLOCK	7.693	0.8496353665585	55	64	-1	GTCACGTGTG
	MA0630.1	SHOX	7.685	0.899960167038771	44	51	-1	TTAATGAG
	MA0623.1	Neurog1	7.682	0.881087269860768	35	44	-1	GCAAGATGGC
	MA0701.1	LHX9	7.668	0.913546714815553	44	51	-1	TTAATGAG
	MA0722.1	VAX1	7.639	0.899738977404364	44	51	1	CTCATTAA
	MA0633.1	Twist2	7.597	0.857573960044832	55	64	-1	GTCACGTGTG
	MA0632.1	Tcfl5	7.458	0.920960957389877	55	64	-1	GTCACGTGTG
	MA0632.1	Tcfl5	7.458	0.920960957389877	55	64	1	CACACGTGAC
	MA0702.1	LMX1A	7.457	0.867240987071972	44	51	1	CTCATTAA
	MA0649.1	HEY2	7.429	0.845747498149502	55	64	1	CACACGTGAC
	MA0702.1	LMX1A	7.407	0.865878230564149	44	51	-1	TTAATGAG
	MA0651.1	HOXC11	7.406	0.856425478740416	43	53	1	GCTCATTAAGT
	MA0882.1	DLX6	7.396	0.905556423102122	44	51	1	CTCATTAA
	MA0131.2	HINFP	7.359	0.822759038460948	24	35	1	TAAGGTCGGCGG
	MA0504.1	NR2C2	7.358	0.813431456157505	24	38	1	TAAGGTCGGCGGCCA
	MA0828.1	SREBF2(var.2)	7.345	0.858556782680905	55	64	-1	GTCACGTGTG
	MA0666.1	MSX1	7.277	0.89020266885843	44	51	1	CTCATTAA
	MA0600.2	RFX2	7.265	0.833872854593367	59	74	-1	AGTTACCCTGGTCACG
	MA0717.1	RAX2	7.217	0.892979666453576	44	51	1	CTCATTAA
	MA0674.1	NKX6-1	7.211	0.893776056942173	48	55	-1	GCACTTAA
	MA0725.1	VSX1	7.197	0.873754557900975	44	51	-1	TTAATGAG
	MA0880.1	Dlx3	7.163	0.898885189524704	44	51	1	CTCATTAA
	MA0658.1	LHX6	7.157	0.872113888247002	43	52	-1	CTTAATGAGC
	MA0699.1	LBX2	7.147	0.870489179824505	43	52	-1	CTTAATGAGC
	MA0881.1	Dlx4	7.142	0.900603760877681	44	51	1	CTCATTAA
	MA0844.1	XBP1	7.125	0.821796287802528	11	24	-1	ATGCACACGTAAGT
	MA0658.1	LHX6	7.111	0.871327251078078	43	52	1	GCTCATTAAG
	MA0601.1	Arid3b	7.104	0.830875761886495	44	54	-1	CACTTAATGAG
	MA0716.1	PRRX1	7.064	0.884594137753492	44	51	1	CTCATTAA
	MA0721.1	UNCX	7.062	0.887131386789472	44	51	1	CTCATTAA
	MA0104.3	Mycn	7.058	0.866828999575279	57	64	-1	GTCACGTG
	MA0075.2	Prrx2	7.045	0.886533362080212	44	51	1	CTCATTAA
	MA0111.1	Spz1	7.040	0.800310557888465	66	76	1	AGGGTAACTCG
	MA1099.1	Hes1	7.038	0.864040111279398	14	23	-1	TGCACACGTA
	MA0786.1	POU3F1	7.021	0.813941212360411	15	26	-1	TTATGCACACGT
	MA0644.1	ESX1	6.988	0.872584067063971	43	52	1	GCTCATTAAG
	MA0662.1	MIXL1	6.972	0.888306117248364	43	52	-1	CTTAATGAGC
	MA0623.1	Neurog1	6.970	0.864554659191463	20	29	1	TGCATAAGGT
	MA0720.1	Shox2	6.961	0.892655084193925	44	51	1	CTCATTAA
	MA0032.2	FOXC1	6.958	0.858663389235591	4	14	1	TATGAAAACTT
	MA0726.1	VSX2	6.956	0.858634989499088	44	51	1	CTCATTAA
	MA0895.1	HMBOX1	6.955	0.855186017897734	68	77	-1	TCGAGTTACC
	MA0654.1	ISX	6.948	0.889442443539115	44	51	1	CTCATTAA
	MA1099.1	Hes1	6.911	0.859744189021037	53	62	1	TGCACACGTG
	MA0703.1	LMX1B	6.875	0.877874385890716	44	51	1	CTCATTAA
	MA0899.1	HOXA10	6.869	0.846617992623587	43	53	1	GCTCATTAAGT
	MA0623.1	Neurog1	6.851	0.861791484093643	20	29	-1	ACCTTATGCA
	MA0668.1	NEUROD2	6.834	0.876972169031377	35	44	1	GCCATCTTGC
	MA0662.1	MIXL1	6.819	0.884324282030719	43	52	1	GCTCATTAAG
	MA0725.1	VSX1	6.816	0.863047833589544	44	51	1	CTCATTAA
	MA0136.2	ELF5	6.813	0.847328798635278	10	20	-1	ACACGTAAGTT
	MA0668.1	NEUROD2	6.776	0.876024378116276	20	29	-1	ACCTTATGCA
	MA0877.1	Barhl1	6.765	0.897136188019465	47	56	1	ATTAAGTGCA
	MA0604.1	Atf1	6.730	0.86382602579779	12	19	1	CTTACGTG
	MA0720.1	Shox2	6.692	0.886620583608086	44	51	-1	TTAATGAG
	MA0620.1	Mitf	6.685	0.836816473277242	54	63	1	GCACACGTGA
	MA0027.2	EN1	6.679	0.887298694266681	44	51	-1	TTAATGAG
	MA0908.1	HOXD11	6.668	0.833113945246632	44	53	1	CTCATTAAGT
	MA0708.1	MSX2	6.665	0.863170534500946	44	51	1	CTCATTAA
	MA0608.1	Creb3l2	6.660	0.854672924329901	55	63	1	CACACGTGA
	MA0913.1	Hoxd9	6.645	0.852462862101908	44	53	1	CTCATTAAGT
	MA0151.1	Arid3a	6.633	0.874719920243094	47	52	1	ATTAAG
	MA0820.1	FIGLA	6.600	0.848617106275783	55	64	-1	GTCACGTGTG
	MA0879.1	Dlx1	6.547	0.871207924309995	43	52	1	GCTCATTAAG
	MA0726.1	VSX2	6.518	0.847537177425397	44	51	-1	TTAATGAG
	MA0880.1	Dlx3	6.502	0.878599593782095	48	55	-1	GCACTTAA
	MA0819.1	CLOCK	6.490	0.82643229941408	55	64	1	CACACGTGAC
	MA0878.1	CDX1	6.481	0.860168863724508	44	52	1	CTCATTAAG
	MA0700.1	LHX2	6.472	0.873494299416592	43	52	-1	CTTAATGAGC
	MA0625.1	NFATC3	6.468	0.823327820072952	4	13	-1	AGTTTTCATA
	MA0895.1	HMBOX1	6.464	0.844903093911693	59	68	-1	CCTGGTCACG
	MA0881.1	Dlx4	6.454	0.881833402245094	48	55	-1	GCACTTAA
	MA0909.1	HOXD13	6.450	0.840412960073566	44	53	1	CTCATTAAGT
	MA0818.1	BHLHE22	6.444	0.83683998429706	20	29	-1	ACCTTATGCA
	MA0078.1	Sox17	6.428	0.830980495276399	1	9	-1	TTCATAGTG
	MA0004.1	Arnt	6.415	0.842957366810599	14	19	1	TACGTG
	MA0147.2	Myc	6.396	0.86869616565949	56	65	1	ACACGTGACC
	MA0621.1	mix-a	6.393	0.818950682625656	43	53	-1	ACTTAATGAGC
	MA0068.2	PAX4	6.381	0.83096505153677	44	51	-1	TTAATGAG
	MA0798.1	RFX3	6.375	0.828503053274631	59	74	1	CGTGACCAGGGTAACT
	MA0027.2	EN1	6.372	0.880627874593225	44	51	1	CTCATTAA
	MA0703.1	LMX1B	6.350	0.862161023757836	44	51	-1	TTAATGAG
	MA0710.1	NOTO	6.347	0.882353782209278	43	52	-1	CTTAATGAGC
	MA0707.1	MNX1	6.328	0.856140669017207	47	56	-1	TGCACTTAAT
	MA0879.1	Dlx1	6.316	0.865362239171491	43	52	-1	CTTAATGAGC
	MA0820.1	FIGLA	6.312	0.842881137385367	55	64	1	CACACGTGAC
	MA0792.1	POU5F1B	6.303	0.830182796447476	4	12	1	TATGAAAAC
	MA0717.1	RAX2	6.255	0.864972301542679	44	51	-1	TTAATGAG
	MA0630.1	SHOX	6.254	0.853848025436607	44	51	1	CTCATTAA
	MA0164.1	Nr2e3	6.240	0.806206760727597	9	15	-1	TAAGTTT
	MA0885.1	Dlx2	6.237	0.882526541908898	44	51	1	CTCATTAA
	MA0604.1	Atf1	6.190	0.852157817507683	57	64	-1	GTCACGTG
	MA0623.1	Neurog1	6.175	0.846094791941325	35	44	1	GCCATCTTGC
	MA0890.1	GBX2	6.165	0.864616668887483	43	52	1	GCTCATTAAG
	MA0705.1	Lhx8	6.159	0.896441304953099	44	51	1	CTCATTAA
	MA0666.1	MSX1	6.158	0.862489290907382	48	55	-1	GCACTTAA
	MA0882.1	DLX6	6.114	0.872314733526182	48	55	-1	GCACTTAA
	MA0004.1	Arnt	6.112	0.830868166588692	14	19	-1	CACGTA
	MA0721.1	UNCX	6.112	0.859171784688488	44	51	-1	TTAATGAG
	MA0889.1	GBX1	6.093	0.861126881284585	43	52	1	GCTCATTAAG
	MA0846.1	FOXC2	6.081	0.830251381422546	4	15	1	TATGAAAACTTA
	MA0108.2	TBP	6.061	0.807798586153663	3	17	1	CTATGAAAACTTACG
	MA0845.1	FOXB1	6.041	0.819593117888101	4	14	1	TATGAAAACTT
	MA0089.1	MAFG::NFE2L1	6.040	0.879935403463665	59	64	1	CGTGAC
	MA0151.1	Arid3a	6.028	0.851117048557595	5	10	1	ATGAAA
	MA0827.1	OLIG3	6.023	0.846671503167432	20	29	-1	ACCTTATGCA
	MA0877.1	Barhl1	6.018	0.877450977650454	43	52	-1	CTTAATGAGC
	MA0160.1	NR4A2	6.017	0.802601840117042	25	32	1	AAGGTCGG
	MA0650.1	HOXA13	5.985	0.808941966769947	2	11	1	ACTATGAAAA
	MA0678.1	OLIG2	5.951	0.836902499098314	20	29	-1	ACCTTATGCA
	MA0724.1	VENTX	5.950	0.867159791808851	43	51	1	GCTCATTAA
	MA0704.1	Lhx4	5.938	0.862968044797422	44	51	-1	TTAATGAG
	MA0617.1	Id2	5.930	0.837709093882148	13	20	-1	ACACGTAA
	MA0600.2	RFX2	5.923	0.821859732756375	59	74	1	CGTGACCAGGGTAACT
	MA0158.1	HOXA5	5.922	0.86150243719345	10	17	-1	CGTAAGTT
	MA0634.1	ALX3	5.894	0.829672260809634	43	52	1	GCTCATTAAG
	MA0875.1	BARX1	5.894	0.883946299264365	48	55	-1	GCACTTAA
	MA0103.2	ZEB1	5.884	0.845304082167151	54	62	1	GCACACGTG
	MA0716.1	PRRX1	5.870	0.853325784792049	44	51	-1	TTAATGAG
	MA0622.1	Mlxip	5.851	0.839201718265754	13	20	1	TTACGTGT
	MA0461.2	Atoh1	5.851	0.833023300792217	35	44	-1	GCAAGATGGC
	MA0785.1	POU2F1	5.839	0.804033521756	2	13	1	ACTATGAAAACT
	MA0634.1	ALX3	5.822	0.827761903007927	43	52	-1	CTTAATGAGC
	MA0862.1	GMEB2	5.806	0.826085061409485	13	20	-1	ACACGTAA
	MA0068.2	PAX4	5.801	0.814867992894674	44	51	1	CTCATTAA
	MA0824.1	ID4	5.788	0.836247285527027	55	64	1	CACACGTGAC
	MA0635.1	BARHL2	5.784	0.878168936552987	44	53	-1	ACTTAATGAG
	MA0789.1	POU3F4	5.780	0.830240561273804	17	25	-1	TATGCACAC
	MA0006.1	Ahr::Arnt	5.752	0.836614523526237	16	21	1	CGTGTG
	MA0006.1	Ahr::Arnt	5.752	0.836614523526237	55	60	-1	CGTGTG
	MA0609.1	Crem	5.713	0.806815497046442	11	20	1	ACTTACGTGT
	MA0644.1	ESX1	5.713	0.839806048716463	43	52	-1	CTTAATGAGC
	MA0885.1	Dlx2	5.706	0.869802167714441	48	55	-1	GCACTTAA
	MA0666.1	MSX1	5.658	0.85010619083989	44	51	-1	TTAATGAG
	MA0075.2	Prrx2	5.590	0.839978797695939	44	51	-1	TTAATGAG
	MA0099.2	FOS::JUN	5.589	0.814755061442644	45	51	-1	TTAATGA
	MA0526.1	USF2	5.588	0.852604107095861	54	64	-1	GTCACGTGTGC
	MA0699.1	LBX2	5.583	0.827508973002033	47	56	-1	TGCACTTAAT
	MA0806.1	TBX4	5.580	0.841105483818096	15	22	1	ACGTGTGC
	MA0806.1	TBX4	5.580	0.841105483818096	54	61	-1	ACGTGTGC
	MA0075.2	Prrx2	5.559	0.838986913506308	48	55	-1	GCACTTAA
	MA0847.1	FOXD2	5.486	0.870455342967208	7	13	1	GAAAACT
	MA0709.1	Msx3	5.482	0.852351042682593	48	55	-1	GCACTTAA
	MA0623.1	Neurog1	5.421	0.828586943002202	10	19	1	AACTTACGTG
	MA0709.1	Msx3	5.406	0.850651702035953	44	51	1	CTCATTAA
	MA0892.1	GSX1	5.382	0.840933743291923	47	56	-1	TGCACTTAAT
	MA0654.1	ISX	5.356	0.855113762228647	44	51	-1	TTAATGAG
	MA0718.1	RAX	5.355	0.831359957241964	43	52	1	GCTCATTAAG
	MA0891.1	GSC2	5.314	0.822563387862968	43	52	-1	CTTAATGAGC
	MA0890.1	GBX2	5.302	0.847811050311521	43	52	-1	CTTAATGAGC
	MA0006.1	Ahr::Arnt	5.297	0.817309426751426	14	19	1	TACGTG
	MA0708.1	MSX2	5.289	0.831500424589916	48	55	-1	GCACTTAA
	MA0089.1	MAFG::NFE2L1	5.264	0.846327457967442	44	49	-1	AATGAG
	MA0607.1	Bhlha15	5.221	0.843396123443265	21	28	-1	CCTTATGC
	MA0718.1	RAX	5.192	0.827763742864012	43	52	-1	CTTAATGAGC
	MA0706.1	MEOX2	5.170	0.825317071643431	43	52	-1	CTTAATGAGC
	MA0104.3	Mycn	5.169	0.830543790281975	55	62	1	CACACGTG
	MA0827.1	OLIG3	5.158	0.832286966517974	35	44	1	GCCATCTTGC
	MA0522.2	TCF3	5.133	0.856156797948378	55	64	1	CACACGTGAC
	MA0259.1	ARNT::HIF1A	5.128	0.818886147352994	13	20	1	TTACGTGT
	MA0807.1	TBX5	5.115	0.805390782345719	15	22	1	ACGTGTGC
	MA0807.1	TBX5	5.115	0.805390782345719	54	61	-1	ACGTGTGC
	MA0717.1	RAX2	5.107	0.831549791233209	48	55	-1	GCACTTAA
	MA0158.1	HOXA5	5.083	0.831953614596916	46	53	1	CATTAAGT
	MA0885.1	Dlx2	5.060	0.854322043929846	44	51	-1	TTAATGAG
	MA0644.1	ESX1	5.058	0.822967145173233	47	56	-1	TGCACTTAAT
	MA0259.1	ARNT::HIF1A	5.040	0.816260892241613	56	63	-1	TCACGTGT
	MA0630.1	SHOX	5.033	0.81450286478235	48	55	1	TTAAGTGC
	MA0792.1	POU5F1B	4.989	0.804150338091695	17	25	-1	TATGCACAC
	MA0056.1	MZF1	4.989	0.813099698301624	77	82	-1	TGGGGT
	MA0063.1	Nkx2-5	4.977	0.825260187379557	10	16	-1	GTAAGTT
	MA0914.1	ISL2	4.977	0.825757647419373	13	20	-1	ACACGTAA
	MA0626.1	Npas2	4.953	0.818041980742999	12	21	-1	CACACGTAAG
	MA0081.1	SPIB	4.940	0.811087287264482	41	47	-1	TGAGCAA
	MA0889.1	GBX1	4.933	0.840936692127748	43	52	-1	CTTAATGAGC
	MA0842.1	NRL	4.919	0.810249050377075	38	48	1	ATCTTGCTCAT
	MA0893.1	GSX2	4.908	0.815875419103688	47	56	-1	TGCACTTAAT
	MA0661.1	MEOX1	4.893	0.827810103477942	43	52	-1	CTTAATGAGC
	MA0006.1	Ahr::Arnt	4.891	0.800083340398517	57	62	-1	CACGTG
	MA0006.1	Ahr::Arnt	4.891	0.800083340398517	57	62	1	CACGTG
	MA0612.1	EMX1	4.888	0.800458986804424	43	52	1	GCTCATTAAG
	MA0903.1	HOXB3	4.872	0.847837360800663	47	56	-1	TGCACTTAAT
	MA0605.1	Atf3	4.872	0.81066031071576	58	65	-1	GGTCACGT
	MA0705.1	Lhx8	4.861	0.871923087084277	44	51	-1	TTAATGAG
	MA0635.1	BARHL2	4.843	0.860652016218694	47	56	1	ATTAAGTGCA
	MA0130.1	ZNF354C	4.828	0.821082870798916	19	24	-1	ATGCAC
	MA0876.1	BSX	4.823	0.865230524309956	48	55	-1	GCACTTAA
	MA0472.2	EGR2	4.790	0.812193247707916	14	24	-1	ATGCACACGTA
	MA0606.1	NFAT5	4.785	0.807580513965688	65	74	-1	AGTTACCCTG
	MA0906.1	HOXC12	4.775	0.817935771833652	43	53	1	GCTCATTAAGT
	MA0081.1	SPIB	4.764	0.805074406949409	66	72	1	AGGGTAA
	MA0716.1	PRRX1	4.754	0.824100088054218	48	55	-1	GCACTTAA
	MA0063.1	Nkx2-5	4.731	0.815356016967636	13	19	1	TTACGTG
	MA0723.1	VAX2	4.713	0.821575320097554	48	55	1	TTAAGTGC
	MA0901.1	HOXB13	4.696	0.808101755144881	44	53	1	CTCATTAAGT
	MA0461.2	Atoh1	4.686	0.810867566813912	35	44	1	GCCATCTTGC
	MA0597.1	THAP1	4.685	0.81101751076946	24	32	-1	CCGACCTTA
	MA0721.1	UNCX	4.645	0.815996272812547	48	55	-1	GCACTTAA
	MA0789.1	POU3F4	4.643	0.811497587296003	4	12	1	TATGAAAAC
	MA0130.1	ZNF354C	4.636	0.812679270758179	73	78	1	CTCGAC
	MA0642.1	EN2	4.615	0.827470051855229	47	56	-1	TGCACTTAAT
	MA0745.1	SNAI2	4.585	0.839499885421956	56	64	-1	GTCACGTGT
	MA0880.1	Dlx3	4.551	0.818724862626527	44	51	-1	TTAATGAG
	MA0722.1	VAX1	4.546	0.811938215400968	48	55	1	TTAAGTGC
	MA0654.1	ISX	4.533	0.837367214038625	48	55	-1	GCACTTAA
	MA0718.1	RAX	4.507	0.812650817410657	47	56	-1	TGCACTTAAT
	MA0597.1	THAP1	4.491	0.805080177158053	33	41	1	CGGCCATCT
	MA0873.1	HOXD12	4.473	0.806280321138254	43	53	1	GCTCATTAAGT
	MA0461.2	Atoh1	4.452	0.806417402220845	20	29	1	TGCATAAGGT
	MA0827.1	OLIG3	4.410	0.819848083958674	35	44	-1	GCAAGATGGC
	MA0643.1	Esrrg	4.396	0.824300283257326	23	32	1	ATAAGGTCGG
	MA0161.1	NFIC	4.378	0.821833364706648	34	39	-1	ATGGCC
	MA0461.2	Atoh1	4.354	0.80455365807503	20	29	-1	ACCTTATGCA
	MA0888.1	EVX2	4.351	0.830401067931341	43	52	-1	CTTAATGAGC
	MA0675.1	NKX6-2	4.344	0.821286709023298	48	55	-1	GCACTTAA
	MA0109.1	HLTF	4.254	0.83114694916154	9	18	1	AAACTTACGT
	MA0701.1	LHX9	4.253	0.820134636224991	2	9	1	ACTATGAA
	MA0881.1	Dlx4	4.197	0.820256804230924	44	51	-1	TTAATGAG
	MA0827.1	OLIG3	4.164	0.815757221512701	20	29	1	TGCATAAGGT
	MA0887.1	EVX1	4.122	0.818731882154728	43	52	-1	CTTAATGAGC
	MA0027.2	EN1	4.098	0.831216005090164	48	55	-1	GCACTTAA
	MA0824.1	ID4	4.067	0.803253285639928	55	64	-1	GTCACGTGTG
	MA0503.1	Nkx2-5(var.2)	4.046	0.817535269595389	47	57	-1	GTGCACTTAAT
	MA0826.1	OLIG1	4.018	0.832253764529448	20	29	-1	ACCTTATGCA
	MA0522.2	TCF3	4.018	0.837411347288442	55	64	-1	GTCACGTGTG
	MA0678.1	OLIG2	3.993	0.805300353338287	20	29	1	TGCATAAGGT
	MA0738.1	HIC2	3.955	0.817343731728774	31	39	-1	ATGGCCGCC
	MA0017.2	NR2F1	3.940	0.821204743585173	23	35	1	ATAAGGTCGGCGG
	MA0662.1	MIXL1	3.938	0.809346064631805	47	56	-1	TGCACTTAAT
	MA0894.1	HESX1	3.934	0.817241375596441	43	52	-1	CTTAATGAGC
	MA0902.1	HOXB2	3.897	0.813210960582015	47	56	-1	TGCACTTAAT
	MA0882.1	DLX6	3.888	0.814595543981686	44	51	-1	TTAATGAG
	MA0147.2	Myc	3.809	0.830725494167116	15	24	1	ACGTGTGCAT
	MA0632.1	Tcfl5	3.791	0.804819433476423	14	23	-1	TGCACACGTA
	MA0632.1	Tcfl5	3.791	0.804819433476423	14	23	1	TACGTGTGCA
	MA0877.1	Barhl1	3.790	0.818737927179029	8	17	-1	CGTAAGTTTT
	MA0720.1	Shox2	3.787	0.821452463898562	48	55	-1	GCACTTAA
	MA0890.1	GBX2	3.753	0.817646620213995	47	56	-1	TGCACTTAAT
	MA0132.2	PDX1	3.707	0.838685371760678	48	55	-1	GCACTTAA
	MA0900.1	HOXA2	3.698	0.814592682789572	68	77	-1	TCGAGTTACC
	MA0607.1	Bhlha15	3.682	0.814613501109523	21	28	1	GCATAAGG
	MA0093.2	USF1	3.677	0.821435158789955	54	64	-1	GTCACGTGTGC
	MA0830.1	TCF4	3.663	0.843722629797698	55	64	1	CACACGTGAC
	MA0632.1	Tcfl5	3.642	0.800100293290139	53	62	-1	CACGTGTGCA
	MA0632.1	Tcfl5	3.642	0.800100293290139	53	62	1	TGCACACGTG
	MA0900.1	HOXA2	3.562	0.811517921815198	47	56	-1	TGCACTTAAT
	MA0878.1	CDX1	3.527	0.800050181348668	2	10	1	ACTATGAAA
	MA0709.1	Msx3	3.486	0.807720990962933	44	51	-1	TTAATGAG
	MA0738.1	HIC2	3.464	0.806412397658521	60	68	1	GTGACCAGG
	MA0801.1	MGA	3.463	0.806942787034093	15	22	1	ACGTGTGC
	MA0801.1	MGA	3.463	0.806942787034093	54	61	-1	ACGTGTGC
	MA0671.1	NFIX	3.461	0.833761319722656	32	40	1	GCGGCCATC
	MA0826.1	OLIG1	3.408	0.824311791070014	20	29	1	TGCATAAGGT
	MA0109.1	HLTF	3.398	0.800978364659078	34	43	1	GGCCATCTTG
	MA0668.1	NEUROD2	3.381	0.820545927137542	10	19	1	AACTTACGTG
	MA0147.2	Myc	3.357	0.824091267837564	52	61	-1	ACGTGTGCAC
	MA0103.2	ZEB1	3.343	0.802163571017295	11	19	1	ACTTACGTG
	MA0745.1	SNAI2	3.319	0.814246460525315	47	55	1	ATTAAGTGC
	MA0745.1	SNAI2	3.267	0.813209195047728	55	63	1	CACACGTGA
	MA0147.2	Myc	3.197	0.821742869136837	54	63	-1	TCACGTGTGC
	MA0519.1	Stat5a::Stat5b	3.146	0.832218676275137	1	11	-1	TTTTCATAGTG
	MA0894.1	HESX1	3.136	0.801910217950923	47	56	1	ATTAAGTGCA
	MA0672.1	NKX2-3	3.119	0.814414255538967	55	64	1	CACACGTGAC
	MA0894.1	HESX1	3.061	0.800469319675969	43	52	1	GCTCATTAAG
	MA0672.1	NKX2-3	2.889	0.810466341731361	12	21	-1	CACACGTAAG
	MA0462.1	BATF::JUN	2.789	0.822544721757685	41	51	-1	TTAATGAGCAA
	MA0476.1	FOS	2.768	0.82585555500938	39	49	1	TCTTGCTCATT
	MA0673.1	NKX2-8	2.568	0.819320418078295	56	64	1	ACACGTGAC
	MA0668.1	NEUROD2	2.385	0.80427006935409	20	29	1	TGCATAAGGT
	MA0711.1	OTX1	2.333	0.807131604338381	44	51	-1	TTAATGAG
	MA0148.3	FOXA1	2.298	0.816915693876047	48	62	-1	CACGTGTGCACTTAA
	MA0724.1	VENTX	2.280	0.806209000005899	48	56	-1	TGCACTTAA
	MA0876.1	BSX	2.244	0.808417248281114	69	76	-1	CGAGTTAC
	MA0635.1	BARHL2	2.144	0.810409542273681	8	17	-1	CGTAAGTTTT
	MA0668.1	NEUROD2	2.129	0.800086716349508	14	23	-1	TGCACACGTA
	MA0875.1	BARX1	2.105	0.799996830517988	9	16	1	AAACTTAC
	MA0132.2	PDX1	2.103	0.806598978691069	44	51	-1	TTAATGAG
	MA0673.1	NKX2-8	1.675	0.803172961658686	12	20	-1	ACACGTAAG
	MA0830.1	TCF4	1.536	0.811192738857626	55	64	-1	GTCACGTGTG
	MA0102.3	CEBPA	1.470	0.815600163839937	40	50	1	CTTGCTCATTA
	MA0490.1	JUNB	1.433	0.808405335059279	40	50	-1	TAATGAGCAAG
	MA0599.1	KLF5	1.295	0.819727100610763	72	81	1	ACTCGACCCC
	MA0719.1	RHOXF1	0.244	0.810100138256705	41	48	-1	ATGAGCAA
	Part2: 283 putative sites were predicted with these settings (80%) in sequence named pGL-R2-5.
	Model ID	Model name	Score	Relative score	Start	End	Strand	predicted site sequence
	MA0095.2	YY1	16.617	0.965973326039077	82	93	1	CAAGATGGCGAC
	MA0527.1	ZBTB33	15.358	0.922253690860257	13	27	-1	TTCTCGCGAGAATAT
	MA0527.1	ZBTB33	15.358	0.922253690860257	16	30	1	TTCTCGCGAGAATAT
	MA0520.1	Stat6	12.300	0.907727345203151	47	61	-1	TGTTTCATGGGAAAT
	MA0088.2	ZNF143	11.552	0.864760027252628	49	64	1	TTCCCATGAAACATTG
	MA0748.1	YY2	10.742	0.887666162890448	84	94	-1	GGTCGCCATCT
	MA0606.1	NFAT5	10.675	0.927645024647869	47	56	1	ATTTCCCATG
	MA0470.1	E2F4	10.628	0.91311600466635	69	79	1	TCGCGCGAAAA
	MA0610.1	DMRT3	9.612	0.87536935207761	115	125	1	TAAGTATCATA
	MA0594.1	Hoxa9	9.188	0.85329671522235	51	61	1	CCCATGAAACA
	MA0519.1	Stat5a::Stat5b	9.145	0.905533918425831	48	58	1	TTTCCCATGAA
	MA0734.1	GLI2	8.903	0.828317348282303	89	100	1	GCGACCAGACAC
	MA0623.1	Neurog1	8.865	0.908556481127324	24	33	1	AGAATATGTG
	MA0527.1	ZBTB33	8.832	0.82193121919947	2	16	1	ATCTCGCGCTGATAT
	MA0520.1	Stat6	8.692	0.858232585927036	46	60	1	AATTTCCCATGAAAC
	MA0676.1	Nr2e1	8.687	0.878035347789804	76	84	1	AAAATTCAA
	MA0632.1	Tcfl5	8.650	0.958714078880151	68	77	-1	TTCGCGCGAC
	MA0632.1	Tcfl5	8.650	0.958714078880151	68	77	1	GTCGCGCGAA
	MA0687.1	SPIC	8.621	0.813558469109893	107	120	1	GTATAGCGTAAGTA
	MA0486.2	HSF1	8.530	0.832940024038823	75	87	-1	ATCTTGAATTTTC
	MA0111.1	Spz1	8.525	0.838919437501065	9	19	-1	AGAATATCAGC
	MA0901.1	HOXB13	8.415	0.871278204383081	51	60	1	CCCATGAAAC
	MA0632.1	Tcfl5	8.382	0.950225960961197	2	11	-1	AGCGCGAGAT
	MA0632.1	Tcfl5	8.382	0.950225960961197	2	11	1	ATCTCGCGCT
	MA0750.1	ZBTB7A	8.356	0.813944350662515	88	99	1	GGCGACCAGACA
	MA0827.1	OLIG3	8.266	0.883971521323195	24	33	-1	CACATATTCT
	MA0771.1	HSF4	8.105	0.845757535745931	75	87	-1	ATCTTGAATTTTC
	MA0738.1	HIC2	8.076	0.909091242326567	102	110	-1	ATACCCAGC
	MA0650.1	HOXA13	8.052	0.852475175486013	51	60	1	CCCATGAAAC
	MA0527.1	ZBTB33	7.978	0.808802903110241	65	79	-1	TTTTCGCGCGACGCG
	MA0763.1	ETV3	7.906	0.837721276848175	111	120	1	AGCGTAAGTA
	MA0770.1	HSF2	7.896	0.829884335617419	75	87	-1	ATCTTGAATTTTC
	MA0759.1	ELK3	7.893	0.853370640385707	111	120	1	AGCGTAAGTA
	MA0771.1	HSF4	7.717	0.840270530607085	70	82	1	CGCGCGAAAATTC
	MA0099.2	FOS::JUN	7.665	0.890532458806458	55	61	1	TGAAACA
	MA0623.1	Neurog1	7.627	0.879810172126482	81	90	1	TCAAGATGGC
	MA0800.1	EOMES	7.568	0.830436752990885	28	40	1	TATGTGCGAGAAG
	MA0632.1	Tcfl5	7.517	0.922829610215318	16	25	-1	CTCGCGAGAA
	MA0632.1	Tcfl5	7.517	0.922829610215318	16	25	1	TTCTCGCGAG
	MA0632.1	Tcfl5	7.517	0.922829610215318	18	27	-1	TTCTCGCGAG
	MA0632.1	Tcfl5	7.517	0.922829610215318	18	27	1	CTCGCGAGAA
	MA0624.1	NFATC1	7.487	0.863259294338517	46	55	1	AATTTCCCAT
	MA0470.1	E2F4	7.472	0.86313747690395	2	12	-1	CAGCGCGAGAT
	MA0909.1	HOXD13	7.291	0.855927052782278	51	60	1	CCCATGAAAC
	MA0625.1	NFATC3	7.271	0.843729346424888	47	56	1	ATTTCCCATG
	MA0625.1	NFATC3	7.166	0.841061649952966	46	55	1	AATTTCCCAT
	MA0802.1	TBR1	7.155	0.841765953222098	29	38	1	ATGTGCGAGA
	MA0606.1	NFAT5	7.122	0.855219013365392	46	55	1	AATTTCCCAT
	MA0610.1	DMRT3	7.043	0.821656475209259	53	63	-1	AATGTTTCATG
	MA0795.1	SMAD3	7.029	0.83769610414403	90	99	1	CGACCAGACA
	MA0158.1	HOXA5	7.016	0.900032129589884	26	33	-1	CACATATT
	MA0761.1	ETV1	6.994	0.847827221376246	111	120	1	AGCGTAAGTA
	MA0152.1	NFATC2	6.940	0.836991622365617	48	54	1	TTTCCCA
	MA0144.2	STAT3	6.936	0.881581278697989	48	58	-1	TTCATGGGAAA
	MA0092.1	Hand1::Tcf3	6.906	0.827053216980406	79	88	-1	CATCTTGAAT
	MA0850.1	FOXP3	6.902	0.890693289170126	114	120	1	GTAAGTA
	MA0152.1	NFATC2	6.872	0.834483624008108	47	53	1	ATTTCCC
	MA0645.1	ETV6	6.866	0.865621730332362	111	120	1	AGCGTAAGTA
	MA0879.1	Dlx1	6.861	0.879154007138957	43	52	1	TAAAATTTCC
	MA0515.1	Sox6	6.847	0.845020168725775	56	65	-1	GCAATGTTTC
	MA0801.1	MGA	6.843	0.86842754287118	29	36	1	ATGTGCGA
	MA0678.1	OLIG2	6.833	0.851137990702167	24	33	-1	CACATATTCT
	MA0442.1	SOX10	6.812	0.906868425368361	97	102	-1	CAGTGT
	MA0806.1	TBX4	6.811	0.865926163272454	29	36	1	ATGTGCGA
	MA0688.1	TBX2	6.792	0.828909752134735	28	38	1	TATGTGCGAGA
	MA0624.1	NFATC1	6.788	0.843336948397651	47	56	1	ATTTCCCATG
	MA0842.1	NRL	6.753	0.849706743129794	4	14	1	CTCGCGCTGAT
	MA0024.3	E2F1	6.742	0.806878232376172	67	78	-1	TTTCGCGCGACG
	MA0461.2	Atoh1	6.706	0.849283517574578	24	33	-1	CACATATTCT
	MA0805.1	TBX1	6.696	0.853943189272367	29	36	1	ATGTGCGA
	MA0620.1	Mitf	6.630	0.835316095005697	1	10	1	GATCTCGCGC
	MA0109.1	HLTF	6.625	0.914709698992542	57	66	1	AAACATTGCG
	MA0087.1	Sox5	6.624	0.840728791704037	57	63	-1	AATGTTT
	MA0024.3	E2F1	6.562	0.803881260115697	67	78	1	CGTCGCGCGAAA
	MA0837.1	CEBPE	6.546	0.857260028543712	109	118	-1	CTTACGCTAT
	MA0137.3	STAT1	6.529	0.849629085688943	48	58	-1	TTCATGGGAAA
	MA0461.2	Atoh1	6.502	0.845403886903699	24	33	1	AGAATATGTG
	MA0836.1	CEBPD	6.499	0.864394031805066	109	118	-1	CTTACGCTAT
	MA0676.1	Nr2e1	6.497	0.833645119807189	36	44	1	AGAAGTCTA
	MA0827.1	OLIG3	6.488	0.85440423096165	24	33	1	AGAATATGTG
	MA0485.1	Hoxc9	6.474	0.80450102515847	50	62	1	TCCCATGAAACAT
	MA0668.1	NEUROD2	6.445	0.870615433411133	24	33	-1	CACATATTCT
	MA0764.1	ETV4	6.354	0.836319109261919	111	120	1	AGCGTAAGTA
	MA0809.1	TEAD4	6.335	0.858245592835782	76	85	1	AAAATTCAAG
	MA0109.1	HLTF	6.226	0.900647473272352	25	34	-1	GCACATATTC
	MA0701.1	LHX9	6.215	0.873802132036026	51	58	1	CCCATGAA
	MA0089.1	MAFG::NFE2L1	6.192	0.886518403096946	120	125	-1	TATGAT
	MA0158.1	HOXA5	6.173	0.870342430604332	78	85	-1	CTTGAATT
	MA0077.1	SOX9	6.167	0.804038684581031	57	65	-1	GCAATGTTT
	MA0493.1	Klf1	6.163	0.815799503083494	104	114	-1	CGCTATACCCA
	MA0760.1	ERF	6.151	0.802398143611122	46	55	-1	ATGGGAAATT
	MA0057.1	MZF1(var.2)	6.131	0.815021265126198	48	57	-1	TCATGGGAAA
	MA0078.1	Sox17	6.120	0.821030558171154	120	128	1	ATCATAGTG
	MA0028.2	ELK1	6.090	0.843732706777271	111	120	1	AGCGTAAGTA
	MA0807.1	TBX5	6.064	0.829913712896843	29	36	1	ATGTGCGA
	MA0151.1	Arid3a	6.028	0.851117048557595	54	59	1	ATGAAA
	MA0067.1	Pax2	5.984	0.878981070472699	67	74	1	CGTCGCGC
	MA0882.1	DLX6	5.950	0.868062286497746	114	121	-1	ATACTTAC
	MA0158.1	HOXA5	5.922	0.86150243719345	10	17	1	CTGATATT
	MA0158.1	HOXA5	5.919	0.861396779901686	74	81	1	CGAAAATT
	MA0887.1	EVX1	5.914	0.859510611126578	113	122	1	CGTAAGTATC
	MA0880.1	Dlx3	5.912	0.860492934949811	114	121	-1	ATACTTAC
	MA0879.1	Dlx1	5.895	0.854708414741577	43	52	-1	GGAAATTTTA
	MA0081.1	SPIB	5.877	0.843099042123702	49	55	-1	ATGGGAA
	MA0881.1	Dlx4	5.858	0.865573033429655	114	121	-1	ATACTTAC
	MA0078.1	Sox17	5.820	0.81133906099072	23	31	-1	CATATTCTC
	MA0078.1	Sox17	5.812	0.811080621065909	58	66	1	AACATTGCG
	MA0831.1	TFE3	5.801	0.837515045615279	2	11	-1	AGCGCGAGAT
	MA0637.1	CENPB	5.790	0.819512946700641	63	77	1	TGCGCGTCGCGCGAA
	MA0081.1	SPIB	5.785	0.839955945595369	111	117	1	AGCGTAA
	MA0626.1	Npas2	5.783	0.835122751915443	26	35	-1	CGCACATATT
	MA0707.1	MNX1	5.773	0.843421483045192	50	59	1	TCCCATGAAA
	MA0498.2	MEIS1	5.770	0.903580245678904	94	100	1	CAGACAC
	MA0122.2	NKX3-2	5.747	0.838018451222047	114	122	-1	GATACTTAC
	MA0888.1	EVX2	5.743	0.860421560868105	113	122	1	CGTAAGTATC
	MA0619.1	LIN54	5.724	0.851103390262669	78	86	-1	TCTTGAATT
	MA0838.1	CEBPG	5.706	0.849847770369597	109	118	-1	CTTACGCTAT
	MA0809.1	TEAD4	5.689	0.844422989933366	58	67	1	AACATTGCGC
	MA0158.1	HOXA5	5.656	0.85213415732375	42	49	1	CTAAAATT
	MA0078.1	Sox17	5.656	0.806041042532083	96	104	-1	AGCAGTGTC
	MA0067.1	Pax2	5.641	0.865511888532414	52	59	-1	TTTCATGG
	MA0607.1	Bhlha15	5.623	0.850914391265334	25	32	1	GAATATGT
	MA0597.1	THAP1	5.612	0.839388171892008	84	92	-1	TCGCCATCT
	MA0674.1	NKX6-1	5.607	0.858926624258854	114	121	-1	ATACTTAC
	MA0518.1	Stat4	5.591	0.824697420057687	45	58	-1	TTCATGGGAAATTT
	MA0067.1	Pax2	5.585	0.863312838419715	95	102	1	AGACACTG
	MA0765.1	ETV5	5.540	0.834833540714493	111	120	1	AGCGTAAGTA
	MA0515.1	Sox6	5.493	0.819214791378612	94	103	-1	GCAGTGTCTG
	MA0466.2	CEBPB	5.490	0.859630229381679	109	118	-1	CTTACGCTAT
	MA0831.1	TFE3	5.481	0.831444436106976	2	11	1	ATCTCGCGCT
	MA1099.1	Hes1	5.471	0.811034519319938	68	77	1	GTCGCGCGAA
	MA0655.1	JDP2	5.456	0.819249925045952	54	62	-1	ATGTTTCAT
	MA0098.3	ETS1	5.409	0.82572682912402	111	120	1	AGCGTAAGTA
	MA0151.1	Arid3a	5.399	0.826577864606885	79	84	1	ATTCAA
	MA0259.1	ARNT::HIF1A	5.378	0.82634425846487	27	34	1	ATATGTGC
	MA0668.1	NEUROD2	5.377	0.853163007595142	81	90	-1	GCCATCTTGA
	MA0125.1	Nobox	5.358	0.801958367126178	115	122	1	TAAGTATC
	MA0739.1	Hic1	5.326	0.826198665715398	102	110	-1	ATACCCAGC
	MA0818.1	BHLHE22	5.300	0.815936055245785	24	33	-1	CACATATTCT
	MA0470.1	E2F4	5.287	0.828535739527257	14	24	-1	TCGCGAGAATA
	MA0470.1	E2F4	5.287	0.828535739527257	19	29	1	TCGCGAGAATA
	MA0124.2	Nkx3-1	5.271	0.826228611591193	114	122	-1	GATACTTAC
	MA0914.1	ISL2	5.246	0.832756206028223	114	121	-1	ATACTTAC
	MA0006.1	Ahr::Arnt	5.239	0.814848557272439	32	37	1	TGCGAG
	MA0006.1	Ahr::Arnt	5.239	0.814848557272439	63	68	1	TGCGCG
	MA0914.1	ISL2	5.234	0.832444002670207	27	34	-1	GCACATAT
	MA0878.1	CDX1	5.231	0.834729340038049	51	59	1	CCCATGAAA
	MA1099.1	Hes1	5.223	0.802645631760305	68	77	-1	TTCGCGCGAC
	MA0136.2	ELF5	5.197	0.817206122931546	110	120	1	TAGCGTAAGTA
	MA0144.2	STAT3	5.179	0.86029600704197	100	110	1	CTGCTGGGTAT
	MA0642.1	EN2	5.176	0.83962727652528	113	122	-1	GATACTTACG
	MA0900.1	HOXA2	5.163	0.847714188873815	113	122	-1	GATACTTACG
	MA0597.1	THAP1	5.138	0.82488149080022	48	56	1	TTTCCCATG
	MA0862.1	GMEB2	5.106	0.808029590359438	110	117	-1	TTACGCTA
	MA0043.2	HLF	5.062	0.834319818107901	108	119	-1	ACTTACGCTATA
	MA0259.1	ARNT::HIF1A	5.059	0.816827708686116	64	71	-1	CGACGCGC
	MA0623.1	Neurog1	4.972	0.818161181498665	24	33	-1	CACATATTCT
	MA0673.1	NKX2-8	4.938	0.862175369606259	113	121	-1	ATACTTACG
	MA0056.1	MZF1	4.916	0.809768936774344	87	92	1	TGGCGA
	MA0666.1	MSX1	4.871	0.830615191333656	51	58	1	CCCATGAA
	MA0843.1	TEF	4.849	0.832773579894673	108	119	-1	ACTTACGCTATA
	MA0056.1	MZF1	4.846	0.806575055857775	49	54	-1	TGGGAA
	MA0056.1	MZF1	4.846	0.806575055857775	104	109	1	TGGGTA
	MA0039.2	Klf4	4.810	0.818230682537322	104	113	1	TGGGTATAGC
	MA0644.1	ESX1	4.807	0.816514374502469	113	122	-1	GATACTTACG
	MA0862.1	GMEB2	4.806	0.80029153133799	110	117	1	TAGCGTAA
	MA0877.1	Barhl1	4.745	0.843904427717723	113	122	1	CGTAAGTATC
	MA0675.1	NKX6-2	4.741	0.832213421238802	51	58	1	CCCATGAA
	MA0075.2	Prrx2	4.739	0.81274997687737	114	121	-1	ATACTTAC
	MA0885.1	Dlx2	4.729	0.846390277718235	114	121	-1	ATACTTAC
	MA0831.1	TFE3	4.718	0.816969826560617	68	77	-1	TTCGCGCGAC
	MA0820.1	FIGLA	4.699	0.810755728287309	98	107	-1	CCCAGCAGTG
	MA0623.1	Neurog1	4.699	0.811822132744844	81	90	-1	GCCATCTTGA
	MA0158.1	HOXA5	4.696	0.818323823959421	46	53	-1	GGGAAATT
	MA0442.1	SOX10	4.671	0.811818673888621	59	64	-1	CAATGT
	MA0766.1	GATA5	4.665	0.843187360758779	11	18	1	TGATATTC
	MA0723.1	VAX2	4.652	0.819962741423494	51	58	-1	TTCATGGG
	MA0161.1	NFIC	4.646	0.830809647045002	86	91	1	ATGGCG
	MA0895.1	HMBOX1	4.638	0.806661506949351	113	122	-1	GATACTTACG
	MA0474.2	ERG	4.626	0.820497497066202	111	120	1	AGCGTAAGTA
	MA0794.1	PROX1	4.625	0.802874580893892	34	45	-1	TTAGACTTCTCG
	MA0032.2	FOXC1	4.610	0.823417514817551	111	121	1	AGCGTAAGTAT
	MA0699.1	LBX2	4.603	0.800577641361354	113	122	-1	GATACTTACG
	MA0706.1	MEOX2	4.594	0.810916115953375	50	59	1	TCCCATGAAA
	MA0848.1	FOXO4	4.578	0.840091521616223	114	120	1	GTAAGTA
	MA0089.1	MAFG::NFE2L1	4.577	0.816574031993338	53	58	1	CATGAA
	MA0063.1	Nkx2-5	4.566	0.80871297583769	114	120	1	GTAAGTA
	MA0671.1	NFIX	4.558	0.859587498258173	85	93	-1	GTCGCCATC
	MA0063.1	Nkx2-5	4.544	0.807827237020364	81	87	1	TCAAGAT
	MA0109.1	HLTF	4.542	0.841297127124986	34	43	-1	AGACTTCTCG
	MA0707.1	MNX1	4.521	0.814728832888502	113	122	-1	GATACTTACG
	MA0831.1	TFE3	4.520	0.813213636927354	16	25	-1	CTCGCGAGAA
	MA0831.1	TFE3	4.520	0.813213636927354	18	27	1	CTCGCGAGAA
	MA0818.1	BHLHE22	4.481	0.800970742402259	24	33	1	AGAATATGTG
	MA0803.1	TBX15	4.415	0.810309355886305	29	36	1	ATGTGCGA
	MA0063.1	Nkx2-5	4.410	0.80243228240574	27	33	1	ATATGTG
	MA0723.1	VAX2	4.409	0.813538862443225	51	58	1	CCCATGAA
	MA0655.1	JDP2	4.404	0.802324177544458	54	62	1	ATGAAACAT
	MA0678.1	OLIG2	4.384	0.811611098482399	24	33	1	AGAATATGTG
	MA0067.1	Pax2	4.360	0.815208617204412	119	126	1	TATCATAG
	MA0661.1	MEOX1	4.316	0.815921962180899	113	122	1	CGTAAGTATC
	MA0033.2	FOXL1	4.309	0.854467440159682	114	120	1	GTAAGTA
	MA0604.1	Atf1	4.261	0.810476384560246	111	118	-1	CTTACGCT
	MA0471.1	E2F6	4.260	0.823872973046482	69	79	1	TCGCGCGAAAA
	MA0902.1	HOXB2	4.242	0.822173153855418	113	122	-1	GATACTTACG
	MA0156.2	FEV	4.222	0.812633292298724	111	120	1	AGCGTAAGTA
	MA0666.1	MSX1	4.200	0.813997071043081	114	121	-1	ATACTTAC
	MA0879.1	Dlx1	4.179	0.811283325141263	42	51	1	CTAAAATTTC
	MA0903.1	HOXB3	4.144	0.83088363927658	113	122	-1	GATACTTACG
	MA0809.1	TEAD4	4.087	0.810144646512824	42	51	-1	GAAATTTTAG
	MA0847.1	FOXD2	4.076	0.840552048083644	75	81	1	GAAAATT
	MA0632.1	Tcfl5	4.054	0.813149190986441	30	39	-1	TTCTCGCACA
	MA0632.1	Tcfl5	4.054	0.813149190986441	30	39	1	TGTGCGAGAA
	MA0090.2	TEAD1	4.043	0.806508357721255	58	67	1	AACATTGCGC
	MA0831.1	TFE3	4.027	0.803861104153625	68	77	1	GTCGCGCGAA
	MA0831.1	TFE3	4.018	0.803690368261204	49	58	1	TTCCCATGAA
	MA0879.1	Dlx1	4.003	0.806829469797641	113	122	1	CGTAAGTATC
	MA0632.1	Tcfl5	3.953	0.80995031072594	4	13	-1	TCAGCGCGAG
	MA0632.1	Tcfl5	3.953	0.80995031072594	4	13	1	CTCGCGCTGA
	MA0632.1	Tcfl5	3.904	0.80839837871837	70	79	-1	TTTTCGCGCG
	MA0632.1	Tcfl5	3.904	0.80839837871837	70	79	1	CGCGCGAAAA
	MA0881.1	Dlx4	3.814	0.809807607492143	44	51	-1	GAAATTTT
	MA0604.1	Atf1	3.805	0.800623230893045	65	72	-1	GCGACGCG
	MA0465.1	CDX2	3.791	0.809884919827424	49	59	1	TTCCCATGAAA
	MA0042.2	FOXI1	3.786	0.820093711784287	114	120	1	GTAAGTA
	MA0879.1	Dlx1	3.750	0.800427052741184	113	122	-1	GATACTTACG
	MA0888.1	EVX2	3.737	0.817159270041131	113	122	-1	GATACTTACG
	MA0843.1	TEF	3.710	0.818018586257351	108	119	1	TATAGCGTAAGT
	MA0619.1	LIN54	3.708	0.811131507028721	39	47	-1	TTTTAGACT
	MA0109.1	HLTF	3.680	0.810917080581618	112	121	-1	ATACTTACGC
	MA0881.1	Dlx4	3.639	0.805033170339959	44	51	1	AAAATTTC
	MA0875.1	BARX1	3.572	0.83249983148155	114	121	-1	ATACTTAC
	MA0137.3	STAT1	3.557	0.809020593111708	49	59	-1	TTTCATGGGAA
	MA0882.1	DLX6	3.510	0.804794172172243	44	51	1	AAAATTTC
	MA0826.1	OLIG1	3.498	0.825483557645996	24	33	-1	CACATATTCT
	MA0027.2	EN1	3.496	0.818135114394982	114	121	-1	ATACTTAC
	MA0499.1	Myod1	3.465	0.834755284234411	95	107	-1	CCCAGCAGTGTCT
	MA0877.1	Barhl1	3.413	0.808803088746476	41	50	1	TCTAAAATTT
	MA0902.1	HOXB2	3.404	0.80040411628118	43	52	-1	GGAAATTTTA
	MA0887.1	EVX1	3.355	0.801278040011084	113	122	-1	GATACTTACG
	MA0827.1	OLIG3	3.341	0.802071124793043	81	90	-1	GCCATCTTGA
	MA0607.1	Bhlha15	3.281	0.807113935446215	25	32	-1	ACATATTC
	MA0498.2	MEIS1	3.268	0.850595150563841	118	124	-1	ATGATAC
	MA0847.1	FOXD2	3.202	0.822016246857945	28	34	-1	GCACATA
	MA0876.1	BSX	3.170	0.82881627643261	114	121	-1	ATACTTAC
	MA0654.1	ISX	3.129	0.807092422229645	114	121	-1	ATACTTAC
	MA0132.2	PDX1	3.075	0.826042852795595	114	121	-1	ATACTTAC
	MA0745.1	SNAI2	3.054	0.808960396072227	26	34	1	AATATGTGC
	MA0476.1	FOS	2.983	0.828723036754321	53	63	-1	AATGTTTCATG
	MA0498.2	MEIS1	2.956	0.843987896496735	10	16	1	CTGATAT
	MA0668.1	NEUROD2	2.937	0.81329042427022	111	120	-1	TACTTACGCT
	MA0885.1	Dlx2	2.936	0.803424547152016	44	51	-1	GAAATTTT
	MA0491.1	JUND	2.918	0.844551043443214	53	63	-1	AATGTTTCATG
	MA0514.1	Sox3	2.865	0.808048850733131	56	65	-1	GCAATGTTTC
	MA0639.1	DBP	2.844	0.819527870851018	108	119	-1	ACTTACGCTATA
	MA0521.1	Tcf12	2.842	0.820559327947104	98	108	1	CACTGCTGGGT
	MA0847.1	FOXD2	2.831	0.814148074941774	114	120	1	GTAAGTA
	MA0700.1	LHX2	2.822	0.811906690129034	50	59	1	TCCCATGAAA
	MA0500.1	Myog	2.774	0.831189825359033	98	108	1	CACTGCTGGGT
	MA0475.2	FLI1	2.641	0.810668511588686	111	120	1	AGCGTAAGTA
	MA0808.1	TEAD3	2.622	0.838988410932589	59	66	1	ACATTGCG
	MA0144.2	STAT3	2.566	0.828640677026502	49	59	-1	TTTCATGGGAA
	MA0478.1	FOSL2	2.445	0.806960234018487	54	64	-1	CAATGTTTCAT
	MA0522.2	TCF3	2.397	0.810158992562202	98	107	1	CACTGCTGGG
	MA0639.1	DBP	2.320	0.812656992249509	108	119	1	TATAGCGTAAGT
	MA0886.1	EMX2	2.280	0.809204685021405	50	59	1	TCCCATGAAA
	MA0826.1	OLIG1	2.264	0.80941733592642	24	33	1	AGAATATGTG
	MA0490.1	JUNB	2.180	0.81806493816187	54	64	-1	CAATGTTTCAT
	MA0673.1	NKX2-8	2.068	0.810279289063956	80	88	-1	CATCTTGAA
	MA0522.2	TCF3	2.063	0.804543763395908	98	107	-1	CCCAGCAGTG
	MA0710.1	NOTO	1.984	0.805198609210015	43	52	1	TAAAATTTCC
	MA0673.1	NKX2-8	1.976	0.808615721325318	32	40	-1	CTTCTCGCA
	MA0498.2	MEIS1	1.903	0.821688414020252	38	44	-1	TAGACTT
	MA0710.1	NOTO	1.891	0.803553999746588	50	59	1	TCCCATGAAA
	MA0635.1	BARHL2	1.837	0.804694670283641	41	50	1	TCTAAAATTT
	MA0599.1	KLF5	1.712	0.825031924334576	104	113	-1	GCTATACCCA
	MA0830.1	TCF4	1.387	0.808913964174941	98	107	-1	CCCAGCAGTG
	MA0498.2	MEIS1	1.140	0.805530289490758	66	72	-1	GCGACGC
	MA0102.3	CEBPA	1.089	0.811035750150213	109	119	1	ATAGCGTAAGT
	MA0808.1	TEAD3	1.041	0.814513438022675	77	84	1	AAATTCAA
	MA0830.1	TCF4	0.957	0.80233763455377	98	107	1	CACTGCTGGG
	MA0102.3	CEBPA	0.847	0.808136568751491	47	57	1	ATTTCCCATGA
	MA0719.1	RHOXF1	0.701	0.818908677806384	117	124	-1	ATGATACT
