# Supplementary material for: Functional regulation of an ancestral RAG transposon ProtoRAG by a trans-acting factor YY1 in lancelet
Source: Nat Commun. 2020 Sep 9;11:4515. doi: 10.1038/s41467-020-18261-7 (PMC7481187; doi:10.1038/s41467-020-18261-7)
Supplement: Supplementary file 6 — Source Data [file 41467_2020_18261_MOESM6_ESM.zip]

Archive with 12 entries (11 files):
- Source data/
- Source data/Source Data file-Fig1.xlsx
- Source data/Source Data file-Fig2.xlsx
- Source data/Source Data file-Fig3.xlsx
- Source data/Source Data file-Fig4.xlsx
- Source data/Source Data file-Fig5.xlsx
- Source data/Source Data file-Fig6.xlsx
- Source data/Source Data file-Suppl. Fig1.xlsx
- Source data/Source Data file-Suppl. Fig3.xlsx
- Source data/Source Data file-Suppl. Fig4.xlsx
- Source data/Source Data file-Suppl. Fig5.xlsx
- Source data/Source Data file-Suppl. Fig6.xlsx
