# Supplementary material for: Functional regulation of an ancestral RAG transposon ProtoRAG by a trans-acting factor YY1 in lancelet
Source: Nat Commun. 2020 Sep 9;11:4515. doi: 10.1038/s41467-020-18261-7 (PMC7481187; doi:10.1038/s41467-020-18261-7)
Supplement: Supplementary file 6 — Source Data [file 41467_2020_18261_MOESM6_ESM.zip › Source data/Source Data file-Fig1.xlsx]

## Sheet: Fig 1b-e and fig 1h
	Fig 1b (left)
		pGL-R1-1	pGL-R1-2	pGL-R1-3	pGL-R1-4	pGL-R1-5
		44.6439	16.2996	26.5714	103.234	1.71777
		46.3054	22.708	24.5752	105.212	2.0177
		62.7112	15.9747	34.7975	149.924	2.1519
	Fig 1b (right)
		pGL-R2-1	pGL-R2-2	pGL-R2-3
		152.634	1.4569	175.107
		149.056	1.50071	189.939
		200.58	1.36926	237.052
	Fig 1c
		pGL-R1-4	pdTIR	p value
		1	2.03	0.00917046
		1	2.44
		1	2.217
	Fig 1d
		pGL3-CMV	pGL3-SV40	pGL-R1-4	pGL-R2-3	p value	p value	p value	p value
		3576.57	182.702	107.497	225.414	0.000232431	8.12936e-05	0.0330544	0.929863
		3453.56	212.607	79.9792	160.609
		3368.24	146.38	111.18	163.68
	Fig 1e (left)
		pGL-R1-4	pGL-R1-4r	p value
		103.234	230.833	0.00365042
		105.212	252.92
		149.924	263.835
	Fig 1e (right)
		pGL-R2-3	pGL-R2-3r	p value
		197.902	491.456	0.000227613
		189.939	511.644
		237.052	552.383
	Fig 1h
		Ctrl	hsYY1	hsUSF1	hsARNTL	hsZBTB33	hsSTAT6	p value	p value	p value	p value	p value
		1	0.266743	0.428452	0.695576	0.682075	0.736384	0.00103794	0.00107479	0.00032256	0.00621292	0.209032
		1	0.210096	0.403731	0.71345	0.617486	0.99939
		1	0.291076	0.467605	0.700474	0.581005	0.845877

## Sheet: Fig 1j
Fig 1j (left)	anti-biotin		Fig 1j (right)	anti-biotin
