# Supplementary material for: Functional regulation of an ancestral RAG transposon ProtoRAG by a trans-acting factor YY1 in lancelet
Source: Nat Commun. 2020 Sep 9;11:4515. doi: 10.1038/s41467-020-18261-7 (PMC7481187; doi:10.1038/s41467-020-18261-7)
Supplement: Supplementary file 6 — Source Data [file 41467_2020_18261_MOESM6_ESM.zip › Source data/Source Data file-Fig2.xlsx]

## Sheet: Fig 2c
Fig 2c (left)	anti-biotin									Fig 2c (right)

## Sheet: Fig 2d-g
	Fig 2d	pdTIR	pdTIR-Mu	p value
		1	0.469471	0.00249641
		1	0.382018
		1	0.379896
	Fig 2e	Ctrl	+bbYY1	p value
		1	0.278621	5.95693e-05
		1	0.260574
		1	0.263001
	Fig 2f (left)
		293T	293TshYY1	P value
		1	1.78035	0.0240786
		1	1.44536
		1	1.70989
	Fig 2f (right)
		Ctrl	+bbYY1	+hsYY1	p value	p value
		1	0.709997	0.702139	0.0124701	0.0150981
		1	0.805234	0.761411
		1	0.746558	0.631732
	Fig 2g
		bbYY1_FL	bbYY1_ΔZNF	bbYY1_ZNF#	bbYY1_ΔNTD	bbYY1_ΔCTD	bbYY1_ΔREPO	p value	p value	p value	p value	p value
		1	1.6673	1.64026	1.66978	1.93318	1.22828	2.20834e-05	0.0440604	0.0426119	0.010646	0.035994
		1	1.67729	1.661	1.83503	1.68485	1.28927
		1	1.66846	2.19167	2.34269	1.70002	1.14158

## Sheet: Fig 2e-gels
Fig 2e	anti-YY1(C20)
	anti-GAPDH

## Sheet: Fig 2f-gels
Fig 2f (left)	anti-YY1(H414)			Fig 2f (right)	anti-YY1(C20)
	anti-GAPDH				anti-GAPDH
