# Supplementary material for: Functional regulation of an ancestral RAG transposon ProtoRAG by a trans-acting factor YY1 in lancelet
Source: Nat Commun. 2020 Sep 9;11:4515. doi: 10.1038/s41467-020-18261-7 (PMC7481187; doi:10.1038/s41467-020-18261-7)
Supplement: Supplementary file 6 — Source Data [file 41467_2020_18261_MOESM6_ESM.zip › Source data/Source Data file-Fig3.xlsx]

## Sheet: Fig 3d,e
Fig 3d
		bbRAG1L/2L			no bbRAG1L/2L			p value	p value	p value
	pTIRG8	25.06	25.54	26.89	0.23	0.25	0.26	0.000456803	0.000417334	0.000406156
	pcptG	11.82	12.31	12.57	0.39	0.26	0.22	0.000175094	0.000100828
	pTIRG10	1.95	1.7	1.72	0.08	0.09	0.15	0.00122676
Fig 3e
	293T cells	293TshYY1 cells
	ctrl	ctrl	+bbYY1	p value	p value
	20.54	2.93175	7.07574	0.00186368	0.00069216
	21.9633	2.76985	7.55254
	19.0867	3.1824	6.7148

## Sheet: Fig 3f,g
Related to Figure 3f, g. Sequencing analysis of HDJs after the pTIR104 recombination.
Part 1. Statistics of different kinds of HDJs.
	293T Cells	293T shYY1 Cells	293T shYY1 Cells + OE bbYY1
Precise HDJ	93.46% (143/153)	58.50% (148/253)	87.34% (69/79)
Imprecise HDJ, group1	3.27% (5/153)	23.32% (59/253)	1.27% (1/79)
Imprecise HDJ, group2	3.27% (5/153)	18.18% (46/253)	11.39% (9/79)
Part 2. HDJs in sequencing data.
293T Cells		293T shYY1 Cells		293T shYY1 Cells + OE bbYY1
clone	type	clone	type	clone	type
293T1G-1	Precise HDJ	1_1	Precise HDJ	4_1	Precise HDJ
293T1G-10	Precise HDJ	1_10	Precise HDJ	4_2	Precise HDJ
293T1G-11	Precise HDJ	1_11	Precise HDJ	4_3	Precise HDJ
293T1G-12	Precise HDJ	1_12	Precise HDJ	4_4	Precise HDJ
293T1G-13	Precise HDJ	1_13	Precise HDJ	4_5	Precise HDJ
293T1G-14	Precise HDJ	1_14	Precise HDJ	4_6	Precise HDJ
293T1G-15	Precise HDJ	1_15	Precise HDJ	4_7	Precise HDJ
293T1G-16	Precise HDJ	1_16	Imprecise HDJ, group1-3	4_8	Precise HDJ
293T1G-17	Precise HDJ	1_17	Precise HDJ	4_9	Imprecise HDJ, group2-13
293T1G-18	Imprecise HDJ, group1-1	1_18	Imprecise HDJ, group1-3	4_10	Precise HDJ
293T1G-19	Precise HDJ	1_19	Precise HDJ	4_11	Precise HDJ
293T1G-2	Precise HDJ	1_2	Imprecise HDJ, group1-1	4_12	Precise HDJ
293T1G-20	Precise HDJ	1_20	Imprecise HDJ, group2-12	4_13	Imprecise HDJ, group2-8
293T1G-3	Precise HDJ	1_3	Precise HDJ	4_14	Precise HDJ
293T1G-4	Precise HDJ	1_4	Imprecise HDJ, group1-3	4_15	Precise HDJ
293T1G-5	Precise HDJ	1_5	Precise HDJ	4_16	Precise HDJ
293T1G-6	Precise HDJ	1_6	Precise HDJ	4_17	Precise HDJ
293T1G-7	Imprecise HDJ, group1-1	1_7	Precise HDJ	4_18	Precise HDJ
293T1G-8	Imprecise HDJ, group2-5	1_9	Precise HDJ	4_19	Imprecise HDJ, group2-13
293T1G-9	Precise HDJ	2_10	Imprecise HDJ, group2-12	5_5	Precise HDJ
293T1L-10	Precise HDJ	2_11	Imprecise HDJ, group2-12	5_8	Precise HDJ
293T1L-11	Precise HDJ	2_12	Imprecise HDJ, group2-12	5_10	Precise HDJ
293T1L-12	Precise HDJ	2_14	Imprecise HDJ, group2-12	5_12	Precise HDJ
293T1L-13	Precise HDJ	2_17	Imprecise HDJ, group2-12	5_14	Precise HDJ
293T1L-14	Precise HDJ	2_18	Imprecise HDJ, group2-12	5_16	Precise HDJ
293T1L-15	Precise HDJ	2_19	Imprecise HDJ, group2-12	5_18	Precise HDJ
293T1L-16	Imprecise HDJ, group1-5	2_20	Imprecise HDJ, group2-12	5_20	Precise HDJ
293T1L-17	Precise HDJ	2_22	Imprecise HDJ, group2-12	6_1	Precise HDJ
293T1L-18	Precise HDJ	2_23	Imprecise HDJ, group2-12	6_2	Precise HDJ
293T1L-19	Precise HDJ	2_24	Imprecise HDJ, group2-12	6_3	Imprecise HDJ, group2-12
293T1L-2	Precise HDJ	2_25	Precise HDJ	6_4	Precise HDJ
293T1L-20	Precise HDJ	2_26	Imprecise HDJ, group1-2	6_5	Precise HDJ
293T1L-21	Precise HDJ	2_27	Imprecise HDJ, group2-12	6_6	Precise HDJ
293T1L-22	Precise HDJ	2_6	Imprecise HDJ, group2-12	6_7	Precise HDJ
293T1L-23	Precise HDJ	2_7	Imprecise HDJ, group2-12	6_9	Precise HDJ
293T1L-25	Precise HDJ	2_8	Imprecise HDJ, group1-2	6_10	Precise HDJ
293T1L-26	Precise HDJ	2_9	Precise HDJ	6_11	Precise HDJ
293T1L-27	Precise HDJ	3_1	Precise HDJ	6_12	Precise HDJ
293T1L-3	Precise HDJ	3_10	Precise HDJ	6_13	Precise HDJ
293T1L-4	Precise HDJ	3_11	Precise HDJ	6_14	Precise HDJ
293T1L-5	Precise HDJ	3_12	Precise HDJ	6_15	Precise HDJ
293T1L-6	Precise HDJ	3_13	Precise HDJ	6_16	Imprecise HDJ, group2-12
293T1L-7	Precise HDJ	3_3	Precise HDJ	bb-1	Precise HDJ
293T1L-8	Precise HDJ	3_5	Precise HDJ	bb-10	Precise HDJ
293T1L-9	Precise HDJ	3_6	Precise HDJ	bb-11	Precise HDJ
293T2G-1	Precise HDJ	3_7	Precise HDJ	bb-12	Precise HDJ
293T2G-10	Precise HDJ	3_8	Precise HDJ	bb-15	Precise HDJ
293T2G-11	Precise HDJ	5-1-1	Imprecise HDJ, group1-1	bb-17	Precise HDJ
293T2G-13	Precise HDJ	5-1-11	Precise HDJ	bb-2	Precise HDJ
293T2G-14	Precise HDJ	5-1-12	Precise HDJ	bb-20	Precise HDJ
293T2G-15	Precise HDJ	5-1-14	Imprecise HDJ, group1-1	bb-21	Precise HDJ
293T2G-16	Precise HDJ	5-1-15	Imprecise HDJ, group1-1	bb-24	Precise HDJ
293T2G-17	Precise HDJ	5-1-16	Precise HDJ	bb-25	Precise HDJ
293T2G-18	Precise HDJ	5-1-17	Precise HDJ	bb-26	Imprecise HDJ, group-2
293T2G-19	Precise HDJ	5-1-18	Precise HDJ	bb-27	Precise HDJ
293T2G-2	Precise HDJ	5-1-3	Precise HDJ	bb-28	Imprecise HDJ, group-2
293T2G-20	Precise HDJ	5-1-5	Precise HDJ	bb-29	Precise HDJ
293T2G-3	Imprecise HDJ, group2-1	5-1-6	Precise HDJ	bb-30	Precise HDJ
293T2G-4	Precise HDJ	5-1-7	Imprecise HDJ, group1-3	bb-31	Precise HDJ
293T2G-5	Precise HDJ	5-1-9	Precise HDJ	bb-33	Precise HDJ
293T2G-6	Precise HDJ	SH-1G-10	Precise HDJ	bb-34	Imprecise HDJ, group-2
293T2G-7	Precise HDJ	SH-1G-12	Imprecise HDJ, group1-4	bb-35	Imprecise HDJ, group-1
293T2G-8	Precise HDJ	SH-1G-13	Imprecise HDJ, group1-2	bb-36	Precise HDJ
293T2G-9	Precise HDJ	SH-1G-14	Imprecise HDJ, group1-4	bb-37	Precise HDJ
293T2L-1	Precise HDJ	SH-1G-18	Precise HDJ	bb-38	Precise HDJ
293T2L-10	Precise HDJ	SH-1G-2	Precise HDJ	bb-39	Precise HDJ
293T2L-11	Precise HDJ	SH-1G-21	Imprecise HDJ, group1-3	bb-4	Precise HDJ
293T2L-12	Precise HDJ	SH-1G-22	Imprecise HDJ, group1-1	bb-40	Imprecise HDJ, group-2
293T2L-13	Precise HDJ	sh1G-2-2p	Imprecise HDJ, group2-6	bb-43	Precise HDJ
293T2L-14	Precise HDJ	SH-1G-23	Precise HDJ	bb-44	Precise HDJ
293T2L-15	Precise HDJ	SH-1G-24	Precise HDJ	bb-45	Precise HDJ
293T2L-16	Precise HDJ	SH-1G-27	Precise HDJ	bb-46	Precise HDJ
293T2L-17	Precise HDJ	SH-1G-28	Precise HDJ	bb-48	Precise HDJ
293T2L-18	Precise HDJ	SH-1G-29	Precise HDJ	bb-5	Precise HDJ
293T2L-19	Precise HDJ	SH-1G-3	Precise HDJ	bb-50	Precise HDJ
293T2L-2	Precise HDJ	SH-1G-31	Imprecise HDJ, group1-1	bb-51	Precise HDJ
293T2L-20	Precise HDJ	SH-1G-32	Precise HDJ	bb-53	Precise HDJ
293T2L-3	Precise HDJ	SH-1G-34	Precise HDJ	bb-54	Precise HDJ
293T2L-4	Precise HDJ	SH-1G-35	Precise HDJ	bb-6	Precise HDJ
293T2L-5	Precise HDJ	SH-1G-36	Precise HDJ
293T2L-6	Precise HDJ	SH-1G-4	Imprecise HDJ, group1-1
293T2L-7	Imprecise HDJ, group2-4	sh1G-4-2p	Precise HDJ
293T2L-8	Precise HDJ	SH-1G-5	Precise HDJ
293T3G-1	Precise HDJ	sh1G-5-2p	Imprecise HDJ, group2-1
293T3G-10	Precise HDJ	SH-1G-6	Precise HDJ
293T3G-11	Precise HDJ	sh1G-6-2p	Imprecise HDJ, group2-6
293T3G-12	Precise HDJ	SH-1G-7	Imprecise HDJ, group1-1
293T3G-13	Precise HDJ	SH-1G-8	Precise HDJ
293T3G-14	Precise HDJ	SH-1G-9	Precise HDJ
293T3G-15	Imprecise HDJ, group2-1	SH-1L-1	Imprecise HDJ, group2-6
293T3G-16	Precise HDJ	sh1L-10-2p	Imprecise HDJ, group1-4
293T3G-17	Precise HDJ	SH-1L-11	Imprecise HDJ, group1-4
293T3G-18	Precise HDJ	sh1L-11-2p	Imprecise HDJ, group2-5
293T3G-19	Precise HDJ	SH-1L-12	Precise HDJ
293T3G-2	Precise HDJ	sh1L-13-2p	Precise HDJ
293T3G-20	Precise HDJ	SH-1L-14	Precise HDJ
293T3G-3	Precise HDJ	sh1L-14-2p	Precise HDJ
293T3G-4	Precise HDJ	SH-1L-15	Imprecise HDJ, group1-4
293T3G-5	Precise HDJ	sh1L-15-2p	Imprecise HDJ, group2-5
293T3G-6	Precise HDJ	SH-1L-17	Imprecise HDJ, group1-1
293T3G-7	Precise HDJ	sh1L-17-2p	Imprecise HDJ, group1-4
293T3G-8	Precise HDJ	SH-1L-18	Precise HDJ
293T3G-9	Precise HDJ	sh1L-18-2p	Imprecise HDJ, group1-3
293T3L-10	Imprecise HDJ, group2-1	sh1L-19-2p	Imprecise HDJ, group1-5
293T3L-11	Precise HDJ	sh1L-20-2p	Precise HDJ
293T3L-12	Precise HDJ	sh1L-2-2p	Imprecise HDJ, group1-1
293T3L-13	Precise HDJ	SH-1L-24	Precise HDJ
293T3L-3	Precise HDJ	SH-1L-26	Imprecise HDJ, group1-1
293T3L-4	Precise HDJ	SH-1L-28	Precise HDJ
293T3L-6	Precise HDJ	SH-1L-29	Imprecise HDJ, group1-1
293T3L-7	Precise HDJ	sh1L-4-2p	Precise HDJ
293T3L-8	Precise HDJ	SH-1L-5	Imprecise HDJ, group1-1
293T3L-9	Precise HDJ	sh1L-5-2p	Precise HDJ
R1-2-3-10	Precise HDJ	sh1L-6-2p	Precise HDJ
R1-2-3-11	Precise HDJ	SH-1L-7	Precise HDJ
R1-2-3-12	Precise HDJ	SH-1L-8	Precise HDJ
R1-2-3-13	Precise HDJ	SH-1L-9	Precise HDJ
R1-2-3-14	Precise HDJ	sh2G-1	Precise HDJ
R1-2-3-15	Precise HDJ	sh2G-11-2p	Imprecise HDJ, group1-1
R1-2-3-2	Precise HDJ	sh2G-12	Precise HDJ
R1-2-3-3	Precise HDJ	sh2G-12-2p	Imprecise HDJ, group1-1
R1-2-3-4	Precise HDJ	sh2G-1-2p	Precise HDJ
R1-2-3-5	Precise HDJ	sh2G-13-2p	Imprecise HDJ, group1-1
R1-2-3-6	Precise HDJ	sh2G-14	Precise HDJ
R1-2-3-7	Precise HDJ	sh2G-14-2p	Precise HDJ
R1-2-4-1	Precise HDJ	sh2G-15	Precise HDJ
R1-2-4-11	Precise HDJ	sh2G-15-2p	Imprecise HDJ, group2-6
R1-2-4-12	Precise HDJ	sh2G-16-2p	Imprecise HDJ, group1-1
R1-2-4-13	Precise HDJ	sh2G-17-2p	Precise HDJ
R1-2-4-14	Precise HDJ	sh2G-18	Precise HDJ
R1-2-4-15	Precise HDJ	sh2G-19	Precise HDJ
R1-2-4-2	Precise HDJ	sh2G-19-2p	Precise HDJ
R1-2-4-3	Precise HDJ	sh2G-20	Precise HDJ
R1-2-4-4	Precise HDJ	sh2G-21	Precise HDJ
R1-2-4-5	Imprecise HDJ, group1-3	sh2G-21-2p	Imprecise HDJ, group1-3
R1-2-4-6	Precise HDJ	sh2G-22	Precise HDJ
R1-2-4-7	Precise HDJ	sh2G-22-2p	Imprecise HDJ, group1-1
R1-2-4-8	Precise HDJ	sh2G-23-2p	Imprecise HDJ, group1-2
R1-2-4-9	Precise HDJ	sh2G-25	Imprecise HDJ, group1-5
R1-2-6-1	Precise HDJ	sh2G-26-2p	Imprecise HDJ, group1-1
R1-2-6-10	Precise HDJ	sh2G-27	Precise HDJ
R1-2-6-11	Precise HDJ	sh2G-27-2p	Precise HDJ
R1-2-6-12	Precise HDJ	sh2G-28	Precise HDJ
R1-2-6-13	Precise HDJ	sh2G-28-2p	Precise HDJ
R1-2-6-14	Precise HDJ	sh2G-29	Precise HDJ
R1-2-6-15	Precise HDJ	sh2G-29-2p	Imprecise HDJ, group2-7
R1-2-6-2	Precise HDJ	sh2G-30	Precise HDJ
R1-2-6-3	Precise HDJ	sh2G-30-2p	Precise HDJ
R1-2-6-4	Precise HDJ	sh2G-31	Precise HDJ
R1-2-6-5	Precise HDJ	sh2G-31-2p	Precise HDJ
R1-2-6-7	Precise HDJ	sh2G-32	Imprecise HDJ, group2-6
R1-2-6-8	Imprecise HDJ, group1-2	sh2G-32-2p	Imprecise HDJ, group2-7
R1-2-6-9	Precise HDJ	sh2G-3-2p	Precise HDJ
		sh2G-33	Precise HDJ
		sh2G-34	Imprecise HDJ, group1-1
		sh2G-35	Precise HDJ
		sh2G-36	Precise HDJ
		sh2G-4-2p	Imprecise HDJ, group2-6
		sh2G-5-2p	Precise HDJ
		sh2G-6-2p	Precise HDJ
		sh2G-7	Imprecise HDJ, group1-1
		sh2G-7-2p	Imprecise HDJ, group2-6
		sh2G-8-2p	Precise HDJ
		sh2L-1	Imprecise HDJ, group1-1
		sh2L-10	Imprecise HDJ, group1-4
		sh2L-1-2p	Imprecise HDJ, group2-8
		sh2L-13	Imprecise HDJ, group2-8
		sh2L-16	Precise HDJ
		sh2L-17	Imprecise HDJ, group1-4
		sh2L-18	Precise HDJ
		sh2L-19	Imprecise HDJ, group1-1
		sh2L-2	Imprecise HDJ, group2-9
		sh2L-21	Precise HDJ
		sh2L-22	Imprecise HDJ, group2-6
		sh2L-25	Precise HDJ
		sh2L-26	Imprecise HDJ, group1-4
		sh2L-27	Imprecise HDJ, group2-7
		sh2L-30	Precise HDJ
		sh2L-31	Imprecise HDJ, group2-8
		sh2L-32	Precise HDJ
		sh2L-3-2p	Imprecise HDJ, group1-4
		sh2L-33	Imprecise HDJ, group1-1
		sh2L-35	Precise HDJ
		sh2L-4-2p	Imprecise HDJ, group1-3
		sh2L-5-2p	Imprecise HDJ, group2-7
		sh2L-6-2p	Imprecise HDJ, group2-7
		sh2L-7	Imprecise HDJ, group1-4
		sh2L-8	Precise HDJ
		sh2L-9	Imprecise HDJ, group1-1
		sh3G-1	Precise HDJ
		sh3G-10	Precise HDJ
		sh3G-10-2p	Imprecise HDJ, group2-10
		sh3G-12	Precise HDJ
		sh3G-12-2p	Precise HDJ
		sh3G-1-2p	Precise HDJ
		sh3G-13	Imprecise HDJ, group2-4
		sh3G-14	Precise HDJ
		sh3G-14-2p	Imprecise HDJ, group1-3
		sh3G-15	Precise HDJ
		sh3G-16	Precise HDJ
		sh3G-18	Precise HDJ
		sh3G-19	Precise HDJ
		sh3G-19-2p	Imprecise HDJ, group2-6
		sh3G-20	Precise HDJ
		sh3G-21	Imprecise HDJ, group1-1
		sh3G-22	Precise HDJ
		sh3G-2-2p	Imprecise HDJ, group1-1
		sh3G-25	Precise HDJ
		sh3G-26	Precise HDJ
		sh3G-27	Precise HDJ
		sh3G-28	Precise HDJ
		sh3G-30	Precise HDJ
		sh3G-31	Precise HDJ
		sh3G-32	Precise HDJ
		sh3G-3-2p	Imprecise HDJ, group2-1
		sh3G-33	Precise HDJ
		sh3G-34	Precise HDJ
		sh3G-35	Imprecise HDJ, group1-3
		sh3G-36	Precise HDJ
		sh3G-5	Imprecise HDJ, group1-5
		sh3G-6	Imprecise HDJ, group1-4
		sh3G-7	Precise HDJ
		sh3G-7-2p	Imprecise HDJ, group2-10
		sh3G-8	Precise HDJ
		sh3G-8-2p	Precise HDJ
		sh3G-9	Precise HDJ
		sh3G-9-2p	Imprecise HDJ, group1-1
		sh3L-10-2p	Precise HDJ
		sh3L-12	Imprecise HDJ, group2-11
		sh3L-13-2p	Imprecise HDJ, group2-6
		sh3L-14	Imprecise HDJ, group2-6
		sh3L-16-2p	Precise HDJ
		sh3L-17-2p	Imprecise HDJ, group2-2
		sh3L-19	Precise HDJ
		sh3L-2	Imprecise HDJ, group2-8
		sh3L-20	Imprecise HDJ, group1-4
		sh3L-21	Precise HDJ
		sh3L-22-2p	Precise HDJ
		sh3L-23	Precise HDJ
		sh3L-23-2p	Precise HDJ
		sh3L-25-2p	Imprecise HDJ, group1-2
		sh3L-27-2p	Precise HDJ
		sh3L-28-2p	Precise HDJ
		sh3L-3	Precise HDJ
		sh3L-31-2p	Imprecise HDJ, group2-7
		sh3L-3-2p	Precise HDJ
		sh3L-33-2p	Precise HDJ
		sh3L-6	Precise HDJ
		sh3L-7	Precise HDJ
		sh3L-7-2p	Precise HDJ
		sh3L-8	Precise HDJ
		sh3L-8-2p	Precise HDJ
		sh3L-9-2p	Precise HDJ
