# Supplementary material for: Functional regulation of an ancestral RAG transposon ProtoRAG by a trans-acting factor YY1 in lancelet
Source: Nat Commun. 2020 Sep 9;11:4515. doi: 10.1038/s41467-020-18261-7 (PMC7481187; doi:10.1038/s41467-020-18261-7)
Supplement: Supplementary file 6 — Source Data [file 41467_2020_18261_MOESM6_ESM.zip › Source data/Source Data file-Fig4.xlsx]

## Sheet: Fig 4b
Fig 4b

## Sheet: Fig 4c
Fig 4c

## Sheet: Fig 4f
Fig 4f
	Q1 (mecherry Positive Cells,%)
	293T	293TshYY1	293TshYY1+bbYY1	p value	p value
	7	0.69	2.7	0.000810558	5.66569e-05
	6.31	0.85	2.72
	6.46	0.79	2.92
	Q3 (GFP Positive Cells,%)
	293T	293TshYY1	293TshYY1+bbYY1	p value	p value
	0.77	0.92	1.7	0.0607756	0.00499828
	0.91	0.97	1.44
	0.74	1.08	1.61

## Sheet: Fig 4g
Fig 4g
