# Supplementary material for: Functional regulation of an ancestral RAG transposon ProtoRAG by a trans-acting factor YY1 in lancelet
Source: Nat Commun. 2020 Sep 9;11:4515. doi: 10.1038/s41467-020-18261-7 (PMC7481187; doi:10.1038/s41467-020-18261-7)
Supplement: Supplementary file 6 — Source Data [file 41467_2020_18261_MOESM6_ESM.zip › Source data/Source Data file-Fig5.xlsx]

## Sheet: Fig 5b,d
Fig 5b
	293T	293TshYY1
	Ctrl	Ctrl	+bbYY1	p value	p value
	31.53	4.88	28.36	0.00632398	0.000894718
	33.96	4.66	31.35
	26.79	5.22	30.45
Fig 5d
	293T	293TshYY1
	Ctrl	Ctrl	+bbYY1	p value	p value
	106.002	177.303	49.7512	0.00239948	0.00304407
	96.9549	178.286	51.6382
	113.999	202.103	54.054

## Sheet: Fig 5e,f
Fig 5e
	Statistics of TSD types of intermolecular transposition products.
		TSD from WT 293T Cells	TSD from 293TshYY1 Cells
	1bp	2.78%（2/72）	0.00%（0/82）
	2bp	6.94%（5/72）	0.00%（0/82）
	3bp	2.78%（2/72）	3.66%（3/82）
	4bp	4.17%（3/72）	0.00%（0/82）
	5bp	75.00%（54/72）	92.68%（76/82）
	6bp	6.94%（5/72）	3.66%（3/82）
	>6bp	1.39%（1/72）	0.00%（0/82）
Fig 5f
	TSD of intermolecular transposition products from 293T cells and 293TshYY1 cells.
	In 293T Cells
	Sample	Target Site	TSD	TSD in target DNA (highlighted text)
	WT11	311	CTTAT	CAGTACATGACCTTATnCTTATGGGACTTTCCTACTTG
	WT12	920	GCACGA	CGACCACATGAAGCAGCACGAnGCACGACTTCTTCAAG
	WT13	1358	CCGCCG	GGAGTTCGTGACCGCnCGCCGCCGGGATCACTCTCGGC
	WT16	186	TGGGT	CGTCAATGGGTnTGGGTGGAGTATTTACGGTA
	WT17	2790	TGTCC	GACCTGTCCnTGTCCGGTGCCCTGAATGAA
	WT18	648	A	GCAGTCGACGGTAnACCGCGGGCCCGGGATCCA
	WT19	546	CGGTG	GCGTGTACGGTGnCGGTGGGAGGTCTATATAAGCA
	WT25	158	CGCCA	TCCCATAGTAACGCCAnCGCCAATAGGGACTTTCCA
	WT27	1229	TACCA	GCCGACCACTACCAnTACCAGCAGAACACCCCCATC
	WT28	398	CGTG	CAATGGGCGTGnCGTGGATAGCGGTTTGACT
	WT29	1436	CCACA	TCAGCCATACCACAnCCACATTTGTAGAGGTTTTA
	WT3	3520	GCTTC	AAGGTTGGGCTTCnGCTTCGGAATCGTTTTCC
	WT31	2580	AGGCC	TTTTTGGAGGCCnAGGCCTAGGCTTTTGCAAA
	WT33	440	CCCCA	TCTCCACCCCAnCCCCATTGACGTCAATGG
	WT34	4100	GTTTG	CCAGCGGTGGTTTGnGTTTGTTTGCCGGATCA
	WT35	1431	CATA	TCATAATCAGCCATAnCATACCACATTTGTAGAGGTTTTA
	WT36	3159	CGAGC	GGCTCAAGGCGAGCnCGAGCATGCCCGACGGCGAGG
	WT37	1058	CTGAA	CATCGAGCTGAAnCTGAAGGGCATCGACTTC
	WT39	640	CGACG	GAATTCTGCAGTCGACGnCGACGGTACCGCGG
	WT41	4649	CGGTT	CCTTTTTACGGTTnCGGTTCCTGGCCT
	WT43	4656	TGGCC	ACGGTTCCTGGCCnTGGCCTTTTGCTGGCCTTTT
	WT45	157	CGCCA	TCCCATAGTAACGCCAnCGCCAATAGGGACTTTCCATT
	WT46	3431	T	TTCTTCTGAGCGGGACTnTCTGGGGTTCGAAATGACCGAC
	WT48	1335	ACATG	GAAGCGCGATCACATGnACATGGTCCTGCTGGAGTTCGT
	WT49	3540	CGCCG	ATCGTTTTCCGGGACGCCGnCGCCGGCTGGATGATCCTC
	WT5	3426	GAGCG	AGTTCTTCTGAGCGnGAGCGGGACTCTGGGGTTCGAAAT
	WT53	1220	CGACC	CGTGCAGCTCGCCGACCnCGACCACTACCAGCAGAACACCCC
	WT54	640	CGACG	GCTTCGAATTCTGCAGTCGACGnCGACGGTACCGCGGGCCC
	WT55	300	CATGA	GCATTATGCCCAGTACATGAnCATGACCTTATGGGACT
	WT56	3458	CG	ATGACCGACCAAGCGnCGACGCCCAACCTGCCATCA
	WT57	1847	AC	GTCAAAGGGCGAAAAACnACCGTCTATCAGGGCGATG
	WT58	3458	CG	ATGACCGACCAAGCGnCGACGCCCAACCTGCCATCAC
	WT61	546	CGGTG	GGCGTGTACGGTGnCGGTGGGAGGTCTATATAAGC
	WT63	1009	CCGCG	AGACCCGCGnCCGCGCCGAGGTGAAGTTCGAG
	WT66	1315	CA	AGCAAAGACCCCAnCAACGAGAAGCGCGATCACA
	WT70	419	CGGG	ATAGCGGTTTGACTCACGGGnCGGGGATTTCCAAGTCTCCACCCC
	WT71	1315	CA	TGAGCAAAGACCCCAnCAACGAGAAGCGCGATCACATG
	WT72	300	CATGA	ATTATGCCCAGTACATGAnCATGACCTTATGGGA
	WT-TIR_1	709	CACCGG	GAGCTGTTCACCGCnCACCGGGGTGGTGCCCA
	WT-TIR_12	76	TTACG	TACATAACTTACGnTTACGGTAAATGGCCCGCCT
	WT-TIR_14	4646	TTACG	ACGCGGCCTTTTTACGnTTACGGTTCCTGGCCTTTTGCTGGC
	WT-TIR_19	1470	CCTCC	TAAAAAACCTCCnCCTCCCACACCTCCCCCTGAA
	WT-TIR_23	4646	TTACG	ACGCGGCCTTTTTACGnTTACGGTTCCTGGCCTTTTGCTGGCCT
	WT-TIR_25	220	CATCA	TGGCAGTACATCAnCATCAAGTGTATCATAT
	WT-TIR_28	446	TGACG	CCCATTGACGnTGACGTCAATGGGAGTTTG
	WT-TIR_29	880	CGGCG	CCACCCTGACCTACGGCGnCGGCGTGCAGTGCTTC
	WT-TIR_31	1138	TATCA	ACAACGTCTATATCAnTATCATGGCCGACAAGCAGA
	WT-TIR_32	220	CATCA	CACTTGGCAGTACATCAnCATCAAGTGTA
	WT-TIR_33	3808	CCCCC	CACCCCCCnCCCCCAAGTTCGGGTGAAG
	WT-TIR_34	654	CGCGG	CAGTCGACGGTACCGCGGnCGCGGGCCCGGGATCCACCG
	WT-TIR_37	694	GGGCG	TGAGCAAGGGCGnGGGCGAGGAGCTGTTCACCGG
	WT-TIR_38	3777	CGCCC	CCAATACGCCCnCGCCCGCGTTTCTTCCTTTT
	WT-TIR_39	2378	CAGCA	AGGCTCCCCAGCAnCAGCAGGCAGAAGTATGC
	WT-TIR_40	3400	TATCG	CATCGCCTTCTATCGnTATCGCCTTCTTGACGAGTTCTT
	WT-TIR_41	400	GGATA	AATGGGCGTGGATAnGGATAGCGGTTTGACTC
	WT-TIR_43	449	CGTCA	CCCATTGACGTCAnCGTCAATGGGAGTTTGTT
	WT-TIR_46	1010	CGC	AGACCCGCGCnCGCCGAGGTGAAGTTCGA
	WT-TIR_49	4094	CAGCGG	ACCGCTACCAGCGnGCAGCGGTGGTTTGTTTGCCGGAT
	WT-TIR_50	546	CGGTG	GGCGTGTACGGTGnCGGTGGGAGGTCTATATAAGCAG
	WT-TIR_52	398	GCGTG	CATCAATGGGCGTGnGCGTGGATAGCGGTTTGACTCAC
	WT-TIR_55	4094	CAGCGG	CCACCGCTACCAGCGnGCAGC GGTGGTTTGTTTGC
	WT-TIR_59	3800	CCCCA	CTTTTCCCCACCCCAnCCCCACCCCCCAAGTT
	WT-TIR_60	398	GCGTG	CAATGGGCGTGnGCGTGGATAGCGGTTTGA
	WT-TIR_62	400	GCGTGGATAGCGGTTTGACTCACG	ACATCAATGGGCGTGGATAGCGGTTTGACTCACGnGCGTGGATAGCGGTTTGACTCACGGGGATTTCC
	WT-TIR_64	3460	CGCCC	ACCGACCAAGCGACGCCCnCGCCCAACCTGCCATCAC
	WT-TIR_65	648	CCG	CAGTCGACGGTAnACCGCGGGCCCGG
	WT-TIR_66	417	TCACG	GGTTTGACTCACGnTCACGGGGATTTCCAAGTC
	WT-TIR_68	1474	CCACA	AAAACCTCCCACAnCCACACCTCCCCCTGAACCT
	WT-TIR_69	114	CCCCG	CCCAACGACCCCCGnCCCCGCCCATTGACGTCAAT
	WT-TIR_71	3426	GAGCG	CGAGTTCTTCTGAGCGnGAGCGGGACTCTGGGGTTCG
	WT-TIR_8	800	TACGG	CGATGCCACCTACGGnTACGGCAAGCTGACCCTG
	WT-TIR_9	740	CGGCG	TCGAGCTGGACGGCGnCGGCGACGTAAACGGCCAC
	In 293TshYY Cells
	Sample	Target Site	TSD	TSD in target DNA (indicated by red text)
	shTIR_1	2999	CTGCA	gcggctgcaCTGCAtacgcttg
	shTIR_10	315	TGGGA	atgggaTGGGActttcc
	shTIR_101	213	CACTTG	AAACTGCCCACTT/TGCACTTGGCAGTACATCAAG
	shTIR_103	3834	GCTCG	CAGGGCTCG/GCTCGCAGCCAACGTC
	shTIR_105	115	CCCCG	ACGACCCCCG/CCCCGCCCATTGACGT
	shTIR_106	341	TCTAC	TGGCAGTACATCTAC/TCTACGT ATTAGTCATCGCTA
	shTIR_109	2106	CGTCA	GCGTCAnCGTCAGGTGGCACTTT
	shTIR_11	570	GCTGG	agctggGCTGGtttagtgaa
	shTIR_111	280	CGCCT	ACGGTAAATGGCCCGCCT/CGCCTGGCATTATGCCC
	shTIR_114	712	CGGGG	TGTTCACCGGGGnCGGGGTGGTGCCCATCCTGGTCGA
	shTIR_115	3567	CGGGG	CAGCGCGGGG/CGGGGATCTCATGC
	shTIR_117	679	CACCA	GTCGCCACCA/CACCATGGTGAGCAAGG
	shTIR_119	3520	GCTTC	GTTGGGCTTC/GCTTCGGAATCGTTTTCCGG
	shTIR_121	207	AACTG	TACGGTAAACTG/AACTGCCCACTTGGCAG
	shTIR_122	580	CGTCA	GGTTTAGTGAACCGTCA/CGTCAGATCCGCTA
	shTIR_14	546	CGGTG	tacggtgCGGTGggaggtc
	shTIR_15	3751	CCACC	taccccaccCCACCgagacccca
	shTIR_16	3412	TGACG	ttcttgacgTGACGagttcttct
	shTIR_17	2760	CGCCC	gcaggggcgcccCGCCCGGTTCTTTTT
	shTIR_19	200	TACGG	GTATTTACGG/TACGGTAAACTGCCC
	shTIR_22	1200	cGGCA	aacatcgaggacGGCACggcagcgtgcagc
	shTIR_23	2492	ATGGC	gccccatggctgactaatt
	shTIR_24	2999	CTGCA	gcggctgcaCTGCAtacgcttgatc
	shTIR_26	1220	CGACC	GCAGCTCGCCGACC/CGACCACTACCAGCAGAAC
	shTIR_28	2180	GCTCC	atatgtatccGCTCCgctcatgaga
	shTIR_29	460	TTTTG	GGAGTTTGTTTTGTTTTGGCAC
	shTIR_3	3540	CCGGC	CGGGACGCCGGCCCGGCTGGATGA
	shTIR_30	460	TTTTG	GGAGTTTGTTTTGTTTTGGCACC
	shTIR_32	1258	CCCCG	CGGCCCCGCCCCGTGCTGCTGCCC
	shTIR_33	580	CGTCA	TAGTGAACCGTCACGTCAGATCCG
	shTIR_35	727	CCTGG	CCCATCCTGGCCTGGTCGAGCTGGACGG
	shTIR_37	3499	GCCGC	caccgccgcGCCGCcttctatgaaaggt
	shTIR_38	3599	CTAGG	cccaccctaggCTAGGgggaggctaa
	shTIR_40	600	CCCTA	ATCCGCTAGCGCTACCCTACCGGACTCAGATCT
	shTIR_42	1189	CCACA	ATCCGCCACA/CCACAACATC
	shTIR_43	455	TGGGA	AATGGGATGGGAGTTTGTTTTG
	shTIR_45	1258	CCCCG	GGCCCCGCCCCGTGCTGCTGCCCG
	shTIR_47	1387	CGAGC	GGACGAGCCGAGCTGTACAAG
	shTIR_48	389	CATCA	gtacatcaCATCAatgggcgtggat
	shTIR_49	4691	CTGCG	gttctttcctgcgCTGCGttatcccctgatt
	shTIR_5	2679	TGGAG	cttgggtggagTGGAGaggctattcgg
	shTIR_50	640	CGACG	GAATTCTGCAGTCGACGCGACGGTACCGCGG
	shTIR_54	480	GGA	AAAATCAACGGGAnGGACTTTCCAAAATGT
	shTIR_55	1406	GGCCG	AGTAAAGCGGCCGnGGCCGCGACTCTAGATCATAATC
	shTIR_59	895	CTTCA	GCGTGCAGTGCTTCAnCTTCAGCCGCTACCCCGACCACATG
	shTIR_60	480	CAACG	AAATCAACGnCAACGGGACTTTCCAAAAT
	shTIR_61	339	ATCTA	CAGTACATCTAnATCTACGTATTAGTCATCGC
	shTIR_62	4649	CGGTT	TTTTACGGTTnCGGTTCCTGGCCT
	shTIR_63	346	TATTAT	CATCTACGTATTATnTATTAGTCATCGCTATTACCAT
	shTIR_64	1036	CACCC	GGCGACACCCnCACCCTGGTGAACCGCATC
	shTIR_66	280	CGCCT	CGGTAAATGGCCCGCCTnCGCCTGGCATTATGCCCA
	shTIR_68	1408	CCGCG	CGGCCGCGnCCGCGACTCTAGATCAT
	shTIR_7	654	CGCGG	GGTACCGCGGCGCGGGCCCGGGATCCACCG
	shTIR_70	4649	CGGTT	CCTTTTTACGGTTnCGGTTCCTGGCCT
	shTIR_71	3678	AAA	ACAGAATAAAAnAAACGCACGGTGTTGGGT
	shTIR_72	2094	CGCTA	TAATGCGCCGCTAnCGCTACAGGGCGCGTCA
	shTIR_75	3598	CCTAG	TTCTTCGCCCACCCTAGnCCTAGGGGGAGGCTAA
	shTIR_76	4636	CGCGG	CAGCAACGCGGnCGCGGCCTTTTTACGGTT
	shTIR_78	546	CGGTGG	GCGTGTACGGTG/GCGGTGGGAGGTCTATATAAGC
	shTIR_8	200	TACGG	TATTTACGG/TACGGTAAACTGCCCA
	shTIR_80	110	CGACC	CGCCCAACGACCnCGACCCCCGCCCATT
	shTIR_81	3560	CAG	GATCCTCCAGnCAGCGCGGGGATCTCA
	shTIR_82	1356	TGACC	CTGGAGTTCGTGACCnTGACCGCCGCCGGGATCACTCT
	shTIR_83	1080	CGGCA	TCAAGGAGGACGGCAnCGGCAACATCCTG
	shTIR_84	640	CGACG	AATTCTGCAGTCGACGnCGACGGTACCGCGG
	shTIR_85	330	TGGCA	TCCTACTTGGCAnTGGCAGTACATCTACGTATT
	shTIR_86	4649	CGGTT	TTTTTACGGTTnCGGTTCCTGGCCT
	shTIR_87	310	CCTTA	TACATGACCTTAnCCTTATGGGACTTTCCTAC
	shTIR_88	4655	TGGCC	ACGGTTCCTGGCCnTGGCCTTTTGCTGGCCTT
	shTIR_89	546	CGGTG	GGCGTGTACGGTGnCGGTGGGAGGTCTATATAAG
	shTIR_9	2580	TAGGC	TGGAGGCCTAGGCTAGGCTTTT
	shTIR_90	312	TTATG	ACATGACCTTATGnTTATGGGACTTTCCTACTTG
	shTIR_91	4633	ATACG	AAGCTAGATCTATACGnATACGAGATCTCCG
	shTIR_92	2731	TGCCG	GCTCTGATGCCGnTGCCGCCGTGTTCCGG
	shTIR_93	310	CCTTA	GTACATGACCTTAnCCTTATGGGACT
	shTIR_95	1400	CGGCC	CTGTACAAGTAAAGCGGCCnCGGCCGCGACTCTAGATCAT
	shTIR_96	3453	CGACC	AAATGACCGACCnCGACCAAGCGACGCCCA
	shTIR_97	2535	CTCGG	CCGCCTCGGnCTCGGCCTCTGAGCTATTCCA
	shTIR_99	3851	GGGCG	ACGTCGGGGCGnGGGCGGCAGGCCCTGCC
	TIRsh_4	1309	CAAAG	TGAGCAAAGCAAAGACCCCAACGAGA
	TIRsh_6	1635	CAATG	CATCAATG/CAATGTATCTTAAGGCG
	TIRsh_7	1387	CGAGC	TGGACGAGCCGAGCTGTACAAG
