# Supplementary material for: Functional regulation of an ancestral RAG transposon ProtoRAG by a trans-acting factor YY1 in lancelet
Source: Nat Commun. 2020 Sep 9;11:4515. doi: 10.1038/s41467-020-18261-7 (PMC7481187; doi:10.1038/s41467-020-18261-7)
Supplement: Supplementary file 6 — Source Data [file 41467_2020_18261_MOESM6_ESM.zip › Source data/Source Data file-Suppl. Fig1.xlsx]

## Sheet: Suppl. Fig. 1A-D
	Suppl. Fig. 1A (left)						Suppl. Fig. 1A (right)
		pGL-R1-4	pGL-R1-6	pGL-R1-7	pGL-R1-8			pGL-R2-3	pGL-R2-4	pGL-R2-5	pGL-R2-6
		125.564	43.3077	0.717949	23.7179			354.077	9.97436	296.949	9.23077
		93.1656	31.0382	0.503185	20.8408			256.656	9.98727	240	8.05733
		95.1806	41.0371	0.303659	18.8008			153.321	6.48926	165.701	6.25767
	Suppl. Fig. 1B (left)						Suppl. Fig. 1B (right)
		pGL-R1-7	pGL-R1-9	pGL-R1-10	pGL-R1-11			pGL-R2-6	pGL-R2-7	pGL-R2-8	pGL-R2-9	pGL-R2-10	pGL-R2-11
		0.817348	14.7012	29.1307	36.87			15.4344	155.845	261.546	248.667	823.851	948.552
		0.713342	15.0601	30.5192	42.7544			10.28	268.52	489.08	372.8	1244.16	1169.44
		0.443659	15.3043	29.5958	40.2309			8.1836	303.678	351.461	380.781	1116.53	1103.67
	Suppl. Fig. 1C						Suppl. Fig. 1D
		pGL-R1-4r	pGL-R1-6r	pGL-R1-7r	pGL-R1-8r			pGL-R1-12r	pGL-R1-13r	pGL-R1-14r	pGL-R1-15r	pGL-R1-16r	pGL-R1-17r	pGL-R1-18r
		257.513	158.385	0.769231	9.58974			0.686869	4.06818	3.0202	33.6869	42.9596	80.7045	77.0126
		154.395	101.401	0.579618	9.25478			0.625632	6.19056	4.64924	40.3221	99.2782	119.821	86.6863
		121.749	106.512	0.544478	5.6365			1.03571	5.82983	3.86135	48.1429	92.7437	74.7395	110.861

## Sheet: Suppl. Fig. 1F
		Supplementary figure 1F (left)					Supplementary figure 1F (right)
