# Supplementary material for: Functional regulation of an ancestral RAG transposon ProtoRAG by a trans-acting factor YY1 in lancelet
Source: Nat Commun. 2020 Sep 9;11:4515. doi: 10.1038/s41467-020-18261-7 (PMC7481187; doi:10.1038/s41467-020-18261-7)
Supplement: Supplementary file 6 — Source Data [file 41467_2020_18261_MOESM6_ESM.zip › Source data/Source Data file-Suppl. Fig3.xlsx]

## Sheet: Suppl. Fig. 3B
Suppl. Fig. 3B

## Sheet: Suppl. Fig. 3C
Suppl. Fig. 3C	anti-biotin

## Sheet: Suppl. Fig. 3D, E
Suppl. Fig. 3D
	skin	muscle	intestine	gill	hepatic
	1.05458	0.109323	1.05458	1.96791	0.676737
	0.990801	0.106333	1.20303	2.08012	0.640232
	0.95705	0.101297	1.01866	2.06575	0.631418
Suppl. Fig. 3E
		oosperm	16 Cells	blastula	gastrula	anterior somite visible	late neurula	gill slit	larve
	bbYY1	28.8616	5.13568	6.18881	1.89423	-	2.06814	0.449593	0.237767
	bbRAG1L	0.001	0.005	0.0015	0.0065	0.0018	0.003	0.002	-
	bbRAG2L	0.001	0.0008	0.0002	0.0005	0.0028	0.0007	0.0006	-
	Note 1: The values mean the ratios of target gene expression to that of bbGAPDH.
	Note 2: - , related value was absent.
