# Supplementary material for: Functional regulation of an ancestral RAG transposon ProtoRAG by a trans-acting factor YY1 in lancelet
Source: Nat Commun. 2020 Sep 9;11:4515. doi: 10.1038/s41467-020-18261-7 (PMC7481187; doi:10.1038/s41467-020-18261-7)
Supplement: Supplementary file 6 — Source Data [file 41467_2020_18261_MOESM6_ESM.zip › Source data/Source Data file-Suppl. Fig4.xlsx]

## Sheet: Suppl. Fig. 4C
Suppl. Fig. 4C
	+bbRAG1L/2L											NO bbRAG1L/2L
	pTIRG8-m1'	pTIRG8-m1	pTIRG8-m2	pTIRG8-m3	pTIRG8-m4	pTIRG8-m5	pTIRG8-m6	pTIRG8-m7	pTIRG8-m8	pTIRG8-m9	pTIRG8	pTIRG8
	21.97	23.59	10.19	10.11	22.32	8.96	9.06	5.89	7.9	16.51	18.54	0.17
	23.39	25.99	11.6	11.02	24.89	10.38	9.42	5.78	8.24	19.92	22.41	0.48
	23.07	24.77	10.81	10.71	23.56	9.69	9.79	6.48	8.44	17.58	19.48	0.2
	p value	p value	p value	p value	p value	p value	p value	p value	p value	p value
	0.137476	0.03682	0.00910633	0.0114279	0.0783572	0.00677435	0.00978888	0.00544267	0.00844837	0.238431
