# Supplementary material for: Functional regulation of an ancestral RAG transposon ProtoRAG by a trans-acting factor YY1 in lancelet
Source: Nat Commun. 2020 Sep 9;11:4515. doi: 10.1038/s41467-020-18261-7 (PMC7481187; doi:10.1038/s41467-020-18261-7)
Supplement: Supplementary file 6 — Source Data [file 41467_2020_18261_MOESM6_ESM.zip › Source data/Source Data file-Suppl. Fig5.xlsx]

## Sheet: Suppl. Fig. 5B
	Suppl. Fig. 5B
	Upper			Lower

## Sheet: Suppl. Fig. 5D
	Suppl. Fig. 5D
