# Supplementary material for: Functional regulation of an ancestral RAG transposon ProtoRAG by a trans-acting factor YY1 in lancelet
Source: Nat Commun. 2020 Sep 9;11:4515. doi: 10.1038/s41467-020-18261-7 (PMC7481187; doi:10.1038/s41467-020-18261-7)
Supplement: Supplementary file 6 — Source Data [file 41467_2020_18261_MOESM6_ESM.zip › Source data/Source Data file-Suppl. Fig6.xlsx]

## Sheet: Suppl. Fig. 6A
Suppl. Fig. 6A

## Sheet: Suppl. Fig. 6B,C
	Suppl. Fig. 6B
		GC containing of TSD
		293T	293TshYY1	p value
		0.65	0.69	0.401417
		0.73	0.68
		0.7	0.62
	Suppl. Fig. 6C
		Ctrl	+bbR1L	+bbR2L	+bbR1L/2L	p value	p value	p value
		1	0.972599	1.22862	1.38027	0.177577	0.00107795	0.0204315
		1	0.980793	1.23121	1.35813
		1	0.910508	1.20808	1.55615

## Sheet: Suppl. Fig. 6E
	Suppl. Fig. 6E

## Sheet: Suppl. Fig. 6G
	Suppl. Fig. 6G
